# Supplementary material for: Prioritization of Cancer Marker Candidates Based on the Immunohistochemistry Staining Images Deposited in the Human Protein Atlas
Source: PLoS One. 2013 Nov 26;8(11):e81079. doi: 10.1371/journal.pone.0081079 (PMC3841220; doi:10.1371/journal.pone.0081079)
Supplement: Table S1 — Expression fold change of 1482 proteins identified from 28 colorectal patients (XLS) [file pone.0081079.s001.xls]

## Sheet: Table.S1
Supplementary Table S1. Expression fold change of 1482 proteins identified from 28 colorectal patients
Index	AccNo	Description	4T/4N	16T/16N	14T/14N	15T/15N	17T/17N	18T/18N	19T/19N	1T/1N	24T/24N	25T/25N	26T/26N	27T/27N	28T/28N	29T/29N	20T/20N	21T/21N	22T/22N	23T/23N	6T/6N	2T/2N	3T/3N	7T/7N	8T/8N	9T/9N	10T/10N	11T/11N	12T/12N	13T/13N
1	IPI00019502	MYH9 Myosin-9	0.785	1.831	2.121	0.852	0.739	0.246	0.78	0.662	2.91	1.141	0.843	1.611	0.427	1.96	0.851	1.012	1.251	1.736	2.141	0.888	2.179	0.637	0.649	0.689	0.826	2.392	1.001	1.349
2	IPI00007752	TUBB2C Tubulin beta-2C chain	1.121	0.354	1.866	0.613	0.454	3.456	0.551	0.472	1.095	0.451	1.687	0.774	0.573	2.181	0.839	1.034	0.974	0.669	0.675	1.377	1.255	NaN	0.895	1.763	0.603	1.293	0.834	0.555
3	IPI00022200	COL6A3 alpha 3 type VI collagen isoform 1 precursor	0.557	0.206	0.534	0.37	0.137	0.383	0.586	0.387	0.773	0.401	1.807	0.234	0.579	0.218	0.805	0.863	0.693	0.697	1.063	0.796	0.509	0.982	0.929	0.383	0.876	0.717	0.607	1.94
4	IPI00759776	ACTN1 Actinin alpha 1 isoform b	0.202	1.491	1.47	0.671	0.549	1.521	0.429	2.635	1.504	1.24	NaN	0.656	0.431	0.22	0.768	0.215	0.452	0.476	1.819	0.207	0.567	0.543	0.663	1.454	0.802	1.168	0.892	0.489
5	IPI00031522	HADHA Trifunctional enzyme subunit alpha, mitochondri	1.056	0.945	1.78	0.264	0.558	0.907	NaN	0.471	1.263	NaN	9999	0.667	0.455	0.851	0.624	1.059	0.37	0.821	0.976	0.569	1.308	0.318	0.849	0.475	NaN	2.244	0.892	0.543
6	IPI00220327	KRT1 Keratin, type II cytoskeletal 1	0.619	1.208	1.567	0.919	1.603	0.335	0.607	0.908	0.8	1.172	1.243	0.661	2.412	1.253	0.8	2.083	0.552	1.461	0.721	1.215	1.369	0.747	0.731	1.801	1.186	1.418	1.105	1.708
7	IPI00022793	HADHB Trifunctional enzyme beta subunit, mitochondria	1.074	NaN	1.391	9999	2.125	1.399	1.566	-9999	1.472	NaN	NaN	NaN	-9999	1.335	NaN	9999	-9999	NaN	1.04	-9999	NaN	-9999	0.823	NaN	-9999	1.03	0.562	0.769
8	IPI00302592	FLNA filamin A, alpha	0.121	0.682	0.936	1.332	0.102	0.626	0.207	1.158	1.56	0.938	0.5	0.395	0.388	0.152	0.598	0.526	0.209	0.581	1.073	0.134	0.254	0.348	0.6	0.567	0.642	0.55	0.433	0.405
9	IPI00305383	UQCRC2 Ubiquinol-cytochrome-c reductase complex cor	1.094	1.408	1.003	1.253	2.989	1.024	1.976	0.981	0.659	0.75	0.584	0.615	0.91	1.874	0.901	1.247	1.728	1.362	4.101	2.044	0.624	0.268	1.058	1.016	0.465	1.433	0.969	2.93
10	IPI00008603	ACTA2 Actin, aortic smooth muscle	0.08	0.101	0.536	0.178	0.152	0.474	0.075	0.254	0.916	0.396	0.273	0.084	0.583	0.108	0.425	0.17	0.092	0.451	0.798	0.051	0.652	0.212	0.137	0.217	0.258	0.09	0.136	0.161
11	IPI00440493	ATP5A1 ATP synthase subunit alpha, mitochondrial prec	1.195	0.193	1.239	0.313	0.18	0.724	0.426	0.513	1.064	0.378	1.163	0.571	0.367	0.509	0.875	0.647	0.407	0.701	0.874	0.363	0.706	0.721	0.723	0.688	0.266	1.408	0.774	0.65
12	IPI00021405	LMNA Isoform A of Lamin-A/C	0.084	1.925	2.543	0.308	0.544	0.074	0.06	1.07	1.811	0.837	0.855	0.691	0.615	1.039	0.929	0.847	0.514	0.753	4.026	0.401	0.326	3.365	0.552	NaN	1.045	0.802	0.562	1.086
13	IPI00021439	ACTB Actin, cytoplasmic 1	0.423	0.449	1.894	1.35	0.671	1.479	0.392	0.454	2.164	0.451	2.422	0.631	1.254	0.45	1.019	0.781	0.454	0.958	1.516	0.177	1.374	0.39	0.779	0.588	0.504	0.573	0.944	0.464
14	IPI00020501	MYH11 Myosin-11	0.074	0.342	0.633	0.289	0.207	0.721	0.142	0.455	1.483	0.428	0.967	0.16	0.364	0.068	0.383	0.413	0.145	0.543	1.081	0.059	0.312	0.968	0.536	0.453	0.662	0.805	0.24	0.6
15	IPI00141318	CKAP4 Isoform 1 of Cytoskeleton-associated protein 4	1.22	1.566	1.182	1.487	0.523	1.541	2.841	2.013	1.483	0.438	1	2.856	1.997	3.661	0.997	1.334	1.558	1.463	1.91	5.302	1.355	0.65	1.131	0.613	0.969	1.27	2.243	1.347
16	IPI00453473	HIST1H4C;HIST1H4L;HIST1H4H;HIST1H4K;HIST1H4F;HIST1	0.326	0.154	0.738	0.479	0.429	1.537	0.79	0.828	2.344	3.092	0.897	0.813	0.758	0.653	1.265	1.855	2.009	1.376	0.678	0.697	0.603	0.397	0.995	0.38	0.699	0.25	0.424	1.08
17	IPI00013847	UQCRC1 Ubiquinol-cytochrome-c reductase complex cor	1.113	1.551	1.704	1.453	2.585	0.994	2.563	1.135	0.654	0.725	0.573	0.68	0.641	1.679	0.913	1.331	1.558	1.33	7.424	2.107	0.723	0.069	1.094	0.7	0.537	1.398	1.325	3.65
18	IPI00021264	CNN1 Calponin-1	0.425	NaN	0.859	0.737	1.365	-9999	-9999	NaN	0.819	0.516	NaN	0.422	1.58	0.118	NaN	-9999	-9999	1.308	NaN	0.464	0.567	9999	-9999	-9999	NaN	3.307	0.879	NaN
19	IPI00645194	ITGB1 integrin beta 1 isoform 1A precursor	0.26	0.287	0.749	0.492	0.596	1.198	0.777	1.653	0.893	0.798	3.033	0.814	1.208	0.45	1.082	0.979	0.621	0.953	0.865	1.377	1.185	4.883	1.619	1.165	2.067	1.72	1.172	0.756
20	IPI00014852	PGM5 phosphoglucomutase 5	-9999	0.631	0.432	-9999	0.218	0.298	9999	NaN	1.317	NaN	NaN	NaN	-9999	0.631	9999	-9999	0.559	-9999	9999	-9999	NaN	0.263	-9999	-9999	-9999	-9999	2.369	-9999
21	IPI00658057	DES Mutant desmin	0.018	2.632	0.599	0.076	0.058	0.109	0.024	1.257	0.674	0.359	0.837	0.097	0.478	0.039	0.366	0.047	0.044	0.109	0.477	0.069	0.099	1.347	0.112	0.67	0.466	0.249	0.22	0.375
22	IPI00019359	KRT9 Keratin, type I cytoskeletal 9	0.578	0.92	0.794	0.477	0.958	0.224	0.737	0.765	0.777	1.195	0.607	0.34	1.97	0.487	0.624	1.572	0.644	1.148	0.712	1.176	1.343	0.701	0.648	1.193	1.313	0.853	0.676	1.451
23	IPI00298994	TLN1 271 kDa protein	0.163	2.171	1.101	1.607	1.026	0.505	1.344	2.43	1.088	13.881	9999	0.516	0.25	0.463	0.589	0.348	0.306	2.779	0.874	0.526	0.505	3.195	1.343	2.159	0.2	0.242	2.784	0.452
24	IPI00299301	DMN Isoform 1 of Desmuslin	0.106	NaN	2.422	0.544	NaN	1.378	0.144	4.318	0.594	0.252	0.241	2.3	6.936	0.257	0.428	0.949	1.215	1.566	2.702	0.261	0.368	NaN	9999	NaN	0.845	0.658	0.28	0.815
25	IPI00783128	FLNC Gamma filamin variant	0.292	0.061	1.011	1.774	0.341	1.773	0.231	0.519	0.974	2.816	0.335	NaN	0.608	0.747	0.424	1.107	0.779	0.938	0.28	0.298	0.489	1.607	0.865	1.42	1.123	1.125	0.462	0.931
26	IPI00009865	KRT10 Keratin, type I cytoskeletal 10	0.67	1.688	2.052	1.045	1.769	0.313	0.458	0.858	0.837	1.073	1.043	0.733	2.305	1.415	0.927	2.444	0.411	1.597	0.703	1.287	1.373	0.627	0.788	1.521	1.171	1.501	1.106	1.784
27	IPI00303476	ATP5B ATP synthase subunit beta, mitochondrial precur	1.593	1.732	2.105	0.998	0.691	1.424	0.284	0.534	1.951	0.679	0.964	1.295	1.156	1.669	1.321	0.865	0.985	1.293	1.875	0.277	0.75	0.423	1.186	1.027	0.953	2.498	0.938	1.274
28	IPI00291467	SLC25A6 ADP/ATP translocase 3	0.754	2.022	0.526	2.423	2.674	1.117	3.105	1.79	0.661	1.042	0.795	1.004	1.882	2.098	0.946	1.57	1.69	1.314	0.791	3.18	1.458	1.717	1.203	0.354	1.124	0.761	1.466	1.747
29	IPI00296365	CENPE centromere protein E	1.122	1.457	9999	2.018	1.86	-9999	0.787	0.991	0.684	0.918	0.313	0.786	NaN	1.525	0.718	NaN	1.312	1.182	9.071	NaN	-9999	0.042	1.442	-9999	2.226	NaN	-9999	1.397
30	IPI00010810	ETFA Electron transfer flavoprotein subunit alpha, mitoc	2.936	NaN	1.263	NaN	1.108	1.039	1.909	0.888	0.977	0.604	0.476	-9999	1.02	9999	0.72	NaN	1.737	1.646	1.576	0.426	1.439	1.581	4.259	NaN	-9999	-9999	1.063	1.491
31	IPI00021304	KRT2 Keratin, type II cytoskeletal 2 epidermal	0.558	1.579	2.238	1.037	1.473	0.355	0.47	0.788	0.813	0.98	1.083	0.52	1.704	1.23	0.906	1.881	0.584	1.801	0.726	1.214	1.357	0.736	0.859	1.641	1.362	1.491	0.984	1.977
32	IPI00028055	TMED10 Transmembrane emp24 domain-containing pro	1.321	3.359	0.862	0.523	0.787	1.509	1.333	0.689	1.103	0.328	1.225	1.656	1.535	5.42	0.884	0.988	1.472	0.747	0.806	2.203	1.292	0.508	0.626	0.911	0.73	0.81	0.652	1.092
33	IPI00007960	POSTN Isoform 1 of Periostin precursor	6.442	0.299	2.195	0.576	0.224	0.324	0.745	1.351	1.538	1.218	2.245	1.167	1.07	0.11	1.469	1.032	2.565	0.897	9999	0.666	0.198	1.681	1.136	-9999	-9999	0.946	2.406	2.603
34	IPI00009867	KRT5 Keratin, type II cytoskeletal 5	0.861	1.451	1.933	0.942	1.434	0.392	1.36	1.143	0.709	1.153	1.403	1.499	1.703	1.214	0.799	1.633	0.457	1.879	0.621	1.237	1.333	0.48	0.623	2.222	1.142	2.087	1.158	1.563
35	IPI00011654	TUBB Tubulin beta chain	0.977	0.27	1.196	0.684	0.561	2.774	0.675	0.676	1.313	0.374	1.785	0.697	0.91	1.785	1.053	1.045	0.978	0.664	0.98	0.736	1.711	0.647	1.184	2.489	0.8	1.066	0.931	0.564
36	IPI00291136	COL6A1 Collagen alpha-1(VI) chain precursor	0.252	0.205	1.229	0.318	0.251	0.38	0.872	0.54	0.695	0.555	1.5	0.209	0.503	0.178	0.928	1.009	0.833	0.71	0.613	0.641	0.608	57.62	0.424	2.381	0.901	0.64	0.631	1.861
37	IPI00009346	TMEM14C Transmembrane protein 14C	1.875	2.584	0.289	0.577	1.907	1.018	3.365	2.263	0.81	1.085	0.8	1.384	0.945	1.936	1.371	1.131	1.597	1.13	1.12	1.798	1.402	1.907	1.948	1.228	2.203	1.094	1.915	1.478
38	IPI00216138	TAGLN Transgelin	0.039	1.339	0.926	0.285	2.747	1.448	0.725	1.128	0.895	1.782	1.201	7.62	1.532	1.611	1.069	1.623	0.257	1.207	0.589	0.337	0.621	1.751	0.663	NaN	0.909	0.424	0.42	0.2
39	IPI00003968	NDUFA9 NADH dehydrogenase [ubiquinone] 1 alpha sub	1.068	1.314	0.763	0.237	0.593	0.552	1.35	0.522	0.587	0.586	0.465	1.179	0.549	1.919	0.584	0.695	1.139	0.645	0.488	0.918	0.648	0.332	0.409	0.155	0.451	1.206	0.745	0.365
40	IPI00788624	SLC25A3 31 kDa protein	1.225	0.455	0.405	1.178	1.368	1.435	1.471	1.196	0.694	0.442	0.923	0.696	2.377	3.903	0.875	1.169	1.429	0.823	0.592	2.784	1.342	1.073	0.871	0.132	0.586	0.582	0.847	1.416
41	IPI00026691	SLMAP Isoform 4 of Sarcolemmal membrane-associated	0.181	0.646	0.366	0.618	0.465	0.39	0.374	0.785	0.484	2.221	0.929	0.186	0.79	0.094	0.704	0.404	0.252	0.622	1.007	0.329	0.297	NaN	2.683	1.551	3.26	1.167	0.8	NaN
42	IPI00176193	COL14A1 Isoform 1 of Collagen alpha-1(XIV) chain precu	0.495	0.996	0.718	-9999	0.395	0.803	0.968	NaN	1.812	1.188	NaN	0.449	0.25	0.173	0.48	1.687	0.674	0.764	1.392	0.842	0.494	NaN	0.727	0.504	0.622	0.707	0.116	0.214
43	IPI00024145	VDAC2 Isoform 1 of Voltage-dependent anion-selective c	0.994	2.855	0.67	2.578	2.476	1.333	1.629	1.31	0.872	2.118	0.864	2.857	2.352	2.356	0.837	1.804	1.896	1.228	0.797	4.007	1.026	3.193	1.219	0.462	1.871	2.031	1.111	2.051
44	IPI00026964	UQCRFS1 Ubiquinol-cytochrome c reductase iron-sulfur	1.112	1.794	1.718	1.244	2.43	0.879	2.094	0.967	0.561	0.963	0.571	0.505	1.545	1.903	0.983	1.25	1.806	1.406	4.495	2.432	0.778	0.115	1.119	0.852	0.287	2.248	1.24	4.061
45	IPI00028064	CTSG Cathepsin G precursor	0.262	4.89	0.751	2.361	1.592	0.472	4.731	1.286	1.274	4.806	0.591	8.678	1.514	0.52	1.038	2.348	1.902	2.439	0.667	8.975	1.674	5.47	1.148	5.755	3.082	0.749	1.78	0.825
46	IPI00006663	ALDH2 Aldehyde dehydrogenase, mitochondrial precurs	2.369	0.825	1.616	0.748	1.365	0.722	0.398	0.512	1.769	1.982	1.365	0.392	0.555	1.428	0.856	1.723	1.233	1.405	1.436	0.965	1.086	0.568	0.931	NaN	1.249	1.88	2.09	1.001
47	IPI00009634	SQRDL Sulfide:quinone oxidoreductase, mitochondrial p	1.377	1.331	1.057	1.058	1.909	0.684	2.105	1.204	0.963	1.16	0.466	1.131	1.283	1.891	1.173	0.693	1.584	1.02	1.154	1.86	0.718	0.492	0.949	0.622	0.408	0.576	1.093	1.543
48	IPI00291006	MDH2 Malate dehydrogenase, mitochondrial precursor	3.275	0.966	1.573	NaN	1.071	1.684	2.758	1.043	6.196	2.605	NaN	1.885	NaN	1.398	1.297	1.919	1.786	3.409	5.289	4.35	1.233	-9999	1.119	NaN	3.006	1.509	1.495	0.8
49	IPI00007765	HSPA9 Stress-70 protein, mitochondrial precursor	3.437	0.147	1.975	0.942	0.882	1.075	0.11	1.126	0.708	1.334	NaN	0.274	-9999	0.971	1.057	1.165	9999	1.095	1.997	1.177	1.381	1.056	1.579	2.322	1.272	1.579	1.786	NaN
50	IPI00420108	DLST Dihydrolipoyllysine-residue succinyltransferase co	1.264	0.434	0.57	0.713	0.551	0.447	0.429	0.61	0.711	0.674	0.168	0.502	1.493	0.86	0.417	0.626	0.72	0.626	1.714	0.742	0.667	NaN	0.789	1.534	0.957	0.385	1.688	0.948
51	IPI00015148	RAP1B Ras-related protein Rap-1b precursor	0.476	-9999	0.712	1.002	0.663	1.322	0.429	0.792	0.84	-9999	NaN	1.034	1.681	0.74	0.919	0.656	0.626	0.634	0.864	0.695	1.474	0.647	1.052	1.723	1.39	0.88	0.75	0.515
52	IPI00305166	SDHA Succinate dehydrogenase [ubiquinone] flavoprotei	1.809	0.969	2.033	-9999	NaN	1.103	-9999	9999	2.119	-9999	-9999	1.22	NaN	0.545	0.745	0.783	0.601	0.849	2.081	-9999	1.476	0.615	1.443	1.132	0.483	3.496	1.277	1.184
53	IPI00031804	VDAC3 Isoform 1 of Voltage-dependent anion-selective c	0.958	4.499	0.868	2.244	3.152	0.867	1.307	2.042	0.806	2.06	0.853	1.383	2.393	3.189	0.823	1.882	1.842	1.396	0.889	2.868	1.04	2.489	1.236	0.574	2.249	1.117	1.235	1.986
54	IPI00007188	SLC25A5 ADP/ATP translocase 2	0.694	1.112	0.611	2.556	3.078	1.14	2.088	1.121	0.708	1.083	0.877	1.195	2.079	4.069	0.997	1.488	1.635	1.245	0.746	3.4	1.308	1.374	0.964	0.43	0.824	0.747	1.181	1.979
55	IPI00216308	VDAC1 Voltage-dependent anion-selective channel prote	1.854	2.789	0.934	3.125	3.571	1.723	2.806	1.389	1.149	2.278	1.339	2.39	2.366	4.528	1.033	2.026	2.158	1.155	1.086	5.399	1.2	4.231	1.846	0.658	2.264	2.066	1.54	2.429
56	IPI00022891	SLC25A4 ADP/ATP translocase 1	0.233	0.693	0.241	0.697	0.543	0.683	0.433	1.242	0.313	0.591	0.461	0.19	0.62	0.358	0.687	0.91	0.5	0.813	0.93	0.219	0.603	1.321	0.795	0.476	0.867	-9999	0.991	1.486
57	IPI00654755	HBB Hemoglobin subunit beta	0.807	0.481	0.657	0.75	1.912	0.586	0.759	0.488	0.782	1.064	1.464	0.924	5.903	0.733	1.777	1.436	1.236	2.561	1.134	0.697	0.381	0.527	0.725	4.078	0.838	0.579	1.367	0.846
58	IPI00554648	KRT8 Keratin, type II cytoskeletal 8	5.277	0.512	1.053	1.152	0.801	2.884	1.007	1.045	1.334	0.602	1.357	1.347	1.105	3.996	0.796	1.035	1.695	0.981	1.085	0.826	1.217	6.477	1.086	0.936	1.315	1.234	1.03	1.282
59	IPI00291175	VCL Isoform 1 of Vinculin	0.239	1.841	0.882	0.902	0.586	1.043	1.116	1.465	1.273	8.572	0.516	2.952	0.519	0.713	0.467	0.81	0.445	0.893	1.77	0.579	0.333	1.733	0.965	NaN	3.087	0.771	1.531	1.785
60	IPI00027252	PHB2 Prohibitin-2	2.08	0.882	0.69	1.786	1.617	1.091	2.143	2.01	0.781	1.911	0.722	1.366	2.268	3.887	0.973	1.311	1.572	1.302	0.868	2.661	1.063	2.531	1.435	0.677	1.479	1.815	1.21	1.957
61	IPI00007611	ATP5O ATP synthase O subunit, mitochondrial precursor	1.074	0.811	1.619	1.246	0.625	0.772	NaN	NaN	1.525	9999	NaN	1.661	0.882	0.781	9999	1.145	1.156	9999	1.184	-9999	1.332	NaN	-9999	NaN	-9999	1.166	0.693	1.069
62	IPI00008511	MT-ND5 NADH-ubiquinone oxidoreductase chain 5	0.97	1.95	0.455	0.935	3.195	0.742	1.82	0.823	0.696	1.313	0.912	3.475	1.163	1.368	0.917	1.591	2.214	1.091	0.515	3.532	0.802	0.675	0.599	0.785	1.354	0.966	0.868	1.165
63	IPI00010418	MYO1C Myosin-Ic	0.533	1.54	1.576	1.728	0.351	1.337	0.57	0.767	0.955	3.541	1.309	0.712	0.613	0.475	0.668	0.621	0.666	0.888	0.4	0.538	0.868	0.779	0.818	2.831	0.856	1.168	0.916	0.728
64	IPI00745872	ALB Isoform 1 of Serum albumin precursor	0.468	1.419	0.639	2.104	1.323	0.688	1.462	0.891	0.955	1.855	0.783	1.079	1.25	0.452	0.84	1.009	1.04	0.982	0.825	1.156	0.936	1.477	1.083	2.997	1.318	0.788	1.912	1.008
65	IPI00025874	RPN1 Dolichyl-diphosphooligosaccharide--protein glyco	1.207	0.491	0.84	1.277	1.004	1.246	2.486	0.685	0.958	0.292	0.839	0.749	0.843	6.866	1.27	0.745	1.444	1.005	1.335	3.295	2.017	0.497	0.795	0.614	0.507	0.945	0.739	0.882
66	IPI00002459	ANXA6 annexin VI isoform 2	0.295	1.589	1.471	0.891	0.696	1.104	1.515	3.705	1.771	1.122	1.165	0.829	0.864	0.154	0.659	0.539	0.483	1.032	1.418	1.019	0.773	1.561	1.535	1.879	1.59	1.391	1.028	0.703
67	IPI00376001	SMTN Isoform A of Smoothelin	0.103	0.263	0.235	1.154	0.366	1.419	0.292	0.752	0.334	9999	0.418	0.189	0.799	0.238	NaN	NaN	0.063	0.718	9999	0.209	0.968	0.332	-9999	-9999	NaN	0.19	1.051	2.665
68	IPI00015911	DLD Dihydrolipoyl dehydrogenase, mitochondrial precur	3.108	0.65	1.156	NaN	9999	0.709	-9999	9999	NaN	NaN	-9999	-9999	NaN	9999	NaN	-9999	-9999	-9999	1.781	NaN	0.808	-9999	-9999	NaN	NaN	0.869	NaN	-9999
69	IPI00395769	ATP5C1 Isoform Heart of ATP synthase gamma chain, mit	1.213	0.798	0.634	0.73	1.331	1.894	1.216	0.672	0.849	0.577	NaN	0.559	1.095	2.327	1.097	1.51	1.384	0.955	0.381	0.804	0.878	0.354	0.437	0.211	0.283	0.746	0.605	0.768
70	IPI00018534	HIST1H2BL Histone H2B type 1-L	0.255	0.092	3.665	0.336	0.168	0.985	1.373	0.517	2.378	0.379	0.786	0.829	0.182	0.587	1.122	0.931	1.344	0.677	2.271	0.411	0.676	0.115	1.783	0.473	0.301	1.671	0.927	2.964
71	IPI00465439	ALDOA Fructose-bisphosphate aldolase A	0.226	3.487	1.99	1.954	NaN	0.52	NaN	1.767	1.855	3.239	-9999	2.032	0.418	0.414	0.745	0.62	0.431	1.082	2.222	0.322	0.218	0.917	1.041	1.009	1.156	NaN	0.793	0.752
72	IPI00304840	COL6A2 Isoform 2C2 of Collagen alpha-2(VI) chain precu	0.326	0.191	0.422	0.485	0.125	0.274	0.678	0.306	0.703	0.418	1.662	0.314	0.854	0.207	1.019	0.907	0.843	0.628	0.993	1.085	0.647	0.63	0.908	0.887	1.033	0.893	0.503	2.715
73	IPI00023006	ACTC1 Actin, alpha cardiac muscle 1	0.528	0.517	1.188	NaN	NaN	0.378	0.2	9999	2.389	-9999	-9999	0.8	1.598	0.152	9999	0.33	1.065	0.711	0.638	-9999	11.409	0.434	0.477	1.29	0.51	0.907	NaN	0.178
74	IPI00025366	CS Citrate synthase, mitochondrial precursor	2.453	1.265	1.568	0.937	1.091	0.89	2.012	-9999	2.553	26.538	2.494	1.32	0.93	1.571	1.078	2.181	NaN	8.964	1.696	0.849	1.224	1.119	1.507	1.825	1.032	3.487	0.675	1.887
75	IPI00029133	ATP5F1 ATP synthase B chain, mitochondrial precursor	1.151	0.875	0.48	2.817	0.963	1.037	2.052	1.698	0.577	1.017	0.785	0.987	1.934	1.488	0.914	0.914	1.635	1.206	0.632	1.629	1.045	1.234	0.779	0.343	0.933	0.556	0.709	1.672
76	IPI00025239	NDUFS2 NADH dehydrogenase [ubiquinone] iron-sulfur p	1.279	-9999	9999	-9999	NaN	-9999	NaN	NaN	9999	NaN	-9999	NaN	0.922	-9999	9999	-9999	0.811	-9999	9999	-9999	0.722	NaN	-9999	-9999	NaN	9999	NaN	1.89
77	IPI00027107	TUFM Tu translation elongation factor, mitochondrial	2.088	0.176	1.148	1.349	0.946	1.175	0.261	0.202	0.486	1.233	2.223	0.507	1.45	0.561	0.709	0.663	1.231	0.582	0.423	0.893	0.709	0.671	1.09	1.424	0.591	1.286	0.314	0.768
78	IPI00027201	MUC2 Mucin-2 precursor	0.573	0.368	0.438	2.379	0.419	0.131	0.772	0.159	1.842	2.161	1.727	6.553	1.269	0.127	3.066	5.298	0.58	1.401	0.593	2.407	0.445	0.136	0.344	0.371	0.526	0.198	0.26	0.191
79	IPI00022977	CKB Creatine kinase B-type	0.972	0.886	-9999	0.649	1.394	3.031	0.45	-9999	0.624	NaN	0.391	0.641	-9999	1.091	8.28	1.356	4.43	1.29	8.568	1.296	0.378	0.411	0.71	NaN	0.215	0.67	NaN	0.858
80	IPI00176903	PTRF Isoform 1 of Polymerase I and transcript release fa	0.052	9999	0.379	0.86	0.905	0.473	0.579	NaN	0.534	NaN	9999	9999	0.307	-9999	0.223	0.409	0.163	0.204	0.665	0.184	0.264	-9999	3.955	-9999	0.925	1.338	0.207	0.986
81	IPI00009960	IMMT Isoform 1 of Mitochondrial inner membrane prote	1.114	1.077	1.114	0.877	0.664	1.472	0.964	1.067	0.864	0.698	0.668	1.15	1.477	0.597	0.823	0.634	1.135	0.826	1.052	1.847	0.828	0.747	0.767	1.768	0.95	2.022	0.694	1.397
82	IPI00026058	LZTS1 Isoform 1 of Leucine zipper putative tumor suppre	NaN	NaN	NaN	NaN	NaN	NaN	NaN	NaN	NaN	NaN	NaN	NaN	NaN	NaN	-9999	NaN	NaN	NaN	NaN	NaN	NaN	NaN	-9999	NaN	NaN	NaN	NaN	9999
83	IPI00017334	PHB Prohibitin	2.306	2.536	0.784	2.587	1.834	1.185	1.994	1.585	0.824	2.22	0.771	1.324	2.155	3.528	0.879	1.239	1.591	1.287	0.855	3.342	1.113	2.502	1.329	0.636	1.492	1.383	1.028	1.848
84	IPI00081836	HIST1H2AH Histone H2A type 1-H	0.175	0.048	0.595	0.663	0.371	0.649	0.327	0.459	1.25	0.217	0.829	0.473	0.179	0.54	0.723	0.731	0.637	0.496	0.836	0.627	0.457	0.038	1.029	0.32	0.248	0.413	0.074	1.608
85	IPI00218829	GSPT1 G1 to S phase transition protein 1 homolog	-9999	NaN	NaN	0.918	1.127	9999	-9999	NaN	NaN	NaN	NaN	NaN	NaN	NaN	NaN	NaN	NaN	NaN	NaN	NaN	NaN	NaN	9999	NaN	-9999	0.459	9999	0.362
86	IPI00017510	MT-CO2 Cytochrome c oxidase subunit 2	0.947	1.954	0.572	2.701	2.134	0.921	2.679	1.036	0.588	1.549	0.732	0.825	2.081	2.62	1.007	2.101	1.549	1.455	0.554	1.492	0.37	1.274	0.996	0.233	1.075	0.379	1.133	1.647
87	IPI00003865	HSPA8 Isoform 1 of Heat shock cognate 71 kDa protein	1.033	1.496	1.939	3.15	6.68	2.752	1.482	0.713	1.902	1.433	1.125	1.084	1.454	1.217	1.183	1.225	1.73	1.288	1.155	1.375	1.53	1.037	2.014	2.277	0.971	0.97	1.524	2.857
88	IPI00024284	HSPG2 Basement membrane-specific heparan sulfate pr	0.384	0.374	0.557	0.183	0.139	0.423	0.432	0.371	0.89	0.511	0.795	0.277	1.093	0.217	1.08	0.61	0.841	1.943	0.732	1.088	0.726	1.758	1.022	1.232	1.026	1.056	0.355	1.473
89	IPI00418169	ANXA2 annexin A2 isoform 1	0.691	2.509	1.498	2.571	0.822	1.376	1.54	0.656	1.833	1.802	1.719	1.826	0.543	1.208	1.389	0.638	0.872	1.364	3.315	0.843	0.426	0.325	0.912	0.808	1.15	0.923	0.445	0.738
90	IPI00304962	COL1A2 Collagen alpha-2(I) chain precursor	1.29	0.193	0.263	0.33	0.111	0.073	0.221	0.124	0.67	1.088	0.372	0.213	0.998	0.064	0.481	0.732	0.571	1.103	0.547	2.827	0.721	0.609	0.258	0.145	0.275	0.251	0.165	1.119
91	IPI00007961	MT-ND1 NADH-ubiquinone oxidoreductase chain 1	0.695	0.377	0.726	2.073	0.446	0.631	1.779	2.58	0.783	0.57	1.027	0.728	0.525	0.385	1.111	0.639	1.185	1.21	0.646	1.498	0.651	0.956	0.697	0.16	0.908	1.235	0.798	0.915
92	IPI00180675	TUBA1A Tubulin alpha-3 chain	0.261	-9999	1.704	-9999	0.029	0.593	1.377	9999	1.383	-9999	NaN	0.172	0.263	0.352	0.725	0.359	0.608	0.49	NaN	0.386	0.966	NaN	-9999	NaN	NaN	0.277	0.451	0.322
93	IPI00304925	HSPA1B;HSPA1A Heat shock 70 kDa protein 1	0.522	9999	0.848	-9999	2.371	9999	-9999	-9999	1.225	2.022	0.884	0.93	0.821	0.512	-9999	-9999	0.406	0.697	-9999	0.512	0.609	NaN	-9999	NaN	NaN	-9999	-9999	0.406
94	IPI00025512	HSPB1 Heat-shock protein beta-1	0.121	1.169	1.635	0.239	0.166	0.998	0.18	1.196	0.67	-9999	NaN	0.709	1.138	0.317	0.411	0.99	0.31	0.484	1.009	0.527	0.533	NaN	0.772	0.972	NaN	3.042	1.11	0.865
95	IPI00335168	MYL6 Isoform Non-muscle of Myosin light polypeptide 6	0.152	0.092	2.058	-9999	-9999	0.871	1.126	NaN	2.127	-9999	NaN	0.306	1.551	0.51	1.502	0.329	0.327	0.615	1.417	0.048	0.772	0.042	0.453	0.212	0.388	0.717	0.216	0.282
96	IPI00418471	VIM Vimentin	0.39	NaN	1.215	5.862	11.553	0.885	0.726	2.643	0.914	0.772	1.749	0.643	0.47	0.633	10.401	0.291	0.653	0.642	2.243	0.443	1.31	4.009	2.352	0.77	6.368	1.3	0.559	1.436
97	IPI00646773	GSN Isoform 2 of Gelsolin precursor	0.134	NaN	0.83	-9999	0.806	0.671	1.416	0.284	1.723	NaN	9999	0.493	1.098	0.689	1.329	0.562	0.632	0.774	0.616	0.167	0.674	-9999	1.618	2.01	1.012	0.551	0.405	1.224
98	IPI00296053	FH Isoform Mitochondrial of Fumarate hydratase, mitoc	1.721	1.884	0.072	9.265	9999	0.837	1.058	0.898	-9999	1.391	1.042	0.816	NaN	-9999	1.677	9999	-9999	9999	1.437	-9999	NaN	1.406	0.492	0.212	0.858	NaN	0.905	0.981
99	IPI00387144	TUBA1B Tubulin alpha-ubiquitous chain	1.038	0.541	1.395	0.554	0.6	2.852	0.715	0.707	1.296	0.403	2.765	0.765	0.718	2.156	0.933	0.988	1.062	0.586	0.881	0.846	1.53	0.5	1.169	2.75	0.605	0.957	1.089	0.501
100	IPI00023122	PDLIM7 Isoform 1 of PDZ and LIM domain protein 7	0.431	9999	0.808	NaN	1.204	0.491	0.045	5.337	1.206	2.036	NaN	0.398	-9999	1.05	0.807	1.146	0.135	0.499	0.883	0.222	0.554	2.797	0.928	4.745	0.584	0.456	0.756	0.461
101	IPI00003362	HSPA5 HSPA5 protein	1.469	2.167	1.547	NaN	2.228	2.446	1.112	0.851	2.046	2.1	0.921	1.849	1.514	3.483	1.61	0.915	1.498	0.837	1.916	0.928	1.891	0.553	0.837	NaN	0.736	1.888	0.984	0.589
102	IPI00604707	DLAT Dihydrolipoamide S-acetyltransferase (E2 compon	0.997	1.799	1.487	0.44	0.889	1.26	0.701	3.134	0.938	2.687	NaN	0.843	0.904	1.367	0.737	1.529	1.361	1.383	3.061	2.531	1.208	1.021	2.042	9999	0.658	1.521	1.665	1.292
103	IPI00784154	HSPD1 60 kDa heat shock protein, mitochondrial precur	4.792	2.273	2.658	2.818	0.984	0.931	0.556	0.631	2.412	2.287	1.106	0.586	0.809	2.247	1.141	1.796	0.89	1.236	1.665	1.827	0.992	0.341	1.927	1.904	0.843	3.853	1.17	1.021
104	IPI00396485	EEF1A1 Elongation factor 1-alpha 1	1.317	0.659	1.695	0.918	1.494	3.636	1.102	0.647	1.285	0.263	9999	1.771	0.567	2.184	1.368	1.534	1.512	0.761	1.135	0.856	1.447	0.764	1.31	1.3	0.596	0.859	1.107	0.576
105	IPI00027448	ATP5L ATP synthase subunit g, mitochondrial	1.164	1.285	0.561	2.552	1.309	0.978	1.44	1.059	0.609	1.586	0.467	0.972	2.47	1.703	0.811	0.985	1.635	1.141	0.64	1.515	0.766	1.57	0.879	0.369	1.183	0.912	0.663	2.26
106	IPI00171611	HIST2H3C;HIST2H3A Histone H3.2	NaN	0.259	0.792	1.067	0.404	1.989	0.905	0.528	2.373	1.502	1.523	0.567	0.707	1.198	1.505	1.708	1.614	1.129	0.367	0.611	0.651	0.129	1.266	0.154	0.314	0.324	0.319	1.586
107	IPI00306301	PDHA1 Pyruvate dehydrogenase E1 component alpha su	1.578	-9999	9999	-9999	-9999	9999	0.638	1.967	1.445	0.452	NaN	NaN	9999	1.612	9999	NaN	0.406	NaN	1.269	0.985	1.283	NaN	1.046	9999	9999	NaN	NaN	1.63
108	IPI00384444	KRT14 Keratin, type I cytoskeletal 14	1.403	1.188	1.173	0.828	1.302	0.547	0.83	0.913	0.785	1.132	1.179	1.232	1.547	1.292	0.664	1.345	0.6	1.809	0.638	0.761	1.091	0.745	0.806	1.711	0.997	1.616	1.189	1.578
109	IPI00386271	SLC25A12 Calcium-binding mitochondrial carrier protei	0.359	1.08	1.007	1.018	1.308	0.966	0.73	1.34	0.626	0.806	0.925	1.288	0.887	0.622	0.625	0.668	0.923	0.679	0.475	0.858	1	2.105	1.262	0.516	1.991	0.374	1.642	1.172
110	IPI00027547	DCD Dermcidin precursor	0.604	1.208	2.343	0.788	1.331	0.415	0.395	0.669	1.268	1.066	0.444	0.885	1.181	0.789	1.172	1.93	0.667	0.866	0.898	1.712	0.901	0.867	0.611	1.234	1.194	1.881	0.965	1.213
111	IPI00008964	RAB1B Ras-related protein Rab-1B	1.851	0.595	0.94	1.742	1.667	2.337	1.21	1.21	0.879	1.009	2.11	0.894	1.917	3.349	0.806	1.076	1.386	0.588	0.649	2.115	1.553	0.868	1.244	1.995	0.751	0.928	0.983	0.712
112	IPI00291262	CLU Clusterin precursor	-9999	-9999	2.486	0.399	0.645	0.46	0.867	0.68	1.319	0.279	-9999	1.032	1.241	0.153	0.739	1.424	0.855	0.796	NaN	9999	0.26	NaN	0.902	4.652	-9999	1.383	4.706	1.003
113	IPI00029264	CYC1 Cytochrome c1 heme protein, mitochondrial precur	0.39	1.962	0.389	0.587	2.525	0.995	1.076	1.185	0.524	0.833	0.589	0.979	0.397	1.964	0.753	1.487	0.748	1.06	0.721	2.727	0.522	0.285	0.539	0.196	0.429	0.53	0.677	0.894
114	IPI00100980	EHD2 EH domain-containing protein 2	0.236	NaN	0.986	-9999	0.512	0.752	1.29	3.541	0.623	-9999	NaN	1.056	0.578	0.068	0.926	0.358	0.957	0.845	0.433	0.564	0.335	NaN	1.758	1.258	NaN	0.248	1.749	0.469
115	IPI00555610	AHNAK 313 kDa protein	NaN	NaN	9999	NaN	NaN	1.609	-9999	NaN	NaN	NaN	NaN	NaN	-9999	NaN	9999	-9999	-9999	NaN	1.278	0.621	-9999	-9999	NaN	NaN	9999	-9999	NaN	-9999
116	IPI00023598	TUBB4 Tubulin beta-4 chain	0.934	0.27	9999	0.588	0.481	2.222	1.448	NaN	1.1	0.526	NaN	1.374	0.39	1.823	1.029	1.144	1.03	0.633	0.998	0.631	0.758	-9999	0.929	9999	NaN	1.244	1.778	0.62
117	IPI00007426	ARL6IP5 PRA1 family protein 3	0.325	1.474	2.217	-9999	0.105	1.666	3.959	2.268	0.602	0.377	9999	0.853	1.231	1.764	0.37	0.115	1.193	0.677	0.156	0.237	1.605	0.469	0.476	0.334	0.148	0.761	0.788	0.663
118	IPI00063903	USMG5 Up-regulated during skeletal muscle growth prot	1.183	0.897	0.569	1.935	1.425	0.972	1.553	1.246	0.554	1.174	0.499	1.194	2.225	1.737	0.729	0.884	1.862	1.044	0.78	2.339	0.553	1.181	0.969	0.503	0.776	0.758	0.542	1.508
119	IPI00003269	DKFZp686D0972 hypothetical protein LOC345651	0.39	0.457	1.447	0.933	0.503	1.027	0.376	0.446	1.97	0.361	1.937	0.423	1.027	0.329	0.991	0.601	0.299	0.757	0.685	0.105	1.293	0.379	0.4	0.364	0.423	0.291	0.507	0.33
120	IPI00020984	CANX Calnexin precursor	1.139	0.635	0.424	0.336	1.11	0.217	0.33	0.213	0.334	0.719	0.708	0.512	0.637	4.962	0.456	0.394	0.882	0.375	0.568	1.459	1.254	0.872	0.226	0.045	0.19	0.444	0.236	0.86
121	IPI00004457	AOC3 Membrane copper amine oxidase	NaN	0.609	0.555	0.363	0.2	0.557	0.223	0.42	0.463	0.193	0.898	0.98	0.455	0.089	0.416	0.215	0.289	0.6	0.406	0.307	0.302	0.637	0.824	1.558	0.724	-9999	0.739	0.826
122	IPI00000856	PLEKHC1 Isoform 1 of Pleckstrin homology domain-cont	-9999	9999	0.464	-9999	0.381	1.979	0.588	NaN	0.878	3.228	1.633	1.378	0.605	0.333	1.793	1.046	0.383	0.889	2.662	0.916	0.615	NaN	2.33	2.128	-9999	0.06	0.049	0.135
123	IPI00009750	LGALS4 Galectin-4	2.12	0.452	0.8	1.538	1.434	0.638	0.963	0.331	0.742	0.78	0.809	5.262	1.009	4.456	1.513	0.956	1.865	0.693	1.32	1.928	0.795	0.284	0.613	0.377	0.477	1.147	1.174	1.296
124	IPI00220278	MYL9 Myosin regulatory light chain 2, smooth muscle is	2.159	9999	0.882	NaN	NaN	NaN	1.306	NaN	2.278	1.001	NaN	0.442	0.754	-9999	1.037	0.484	0.623	1.013	2.626	0.058	0.591	NaN	NaN	NaN	1.754	1.405	1.285	0.677
125	IPI00008453	CORO1C Coronin-1C	-9999	-9999	1.069	-9999	0.595	9999	0.601	0.65	1.032	NaN	NaN	NaN	0.838	-9999	1.005	1.667	9999	9999	9999	0.452	NaN	NaN	1.517	2.919	NaN	9999	9999	0.485
126	IPI00465121	GNAI2 Galphai2 protein	0.126	0.466	0.821	0.765	0.654	0.923	0.974	0.779	0.839	1.054	0.441	1.153	0.735	0.354	0.923	0.53	1.255	0.668	0.598	1.042	1.277	0.74	1.212	1.609	0.479	1.285	1.075	0.461
127	IPI00012119	DCN Isoform A of Decorin precursor	-9999	-9999	0.437	-9999	-9999	-9999	NaN	NaN	1.773	NaN	0.357	0.515	-9999	NaN	-9999	-9999	0.383	0.585	9999	0.334	0.144	-9999	-9999	-9999	-9999	-9999	-9999	-9999
128	IPI00023001	C3orf28 E2-induced gene 5 protein	1.361	-9999	0.541	1.451	1.438	0.914	0.65	3.342	0.485	-9999	0.222	0.541	9999	2.812	0.81	1.118	1.384	0.992	0.189	NaN	0.394	0.232	0.253	0.206	0.111	0.541	0.38	1.353
129	IPI00329801	ANXA5 Annexin A5	0.416	3.871	1.562	0.904	1.064	1.236	2.137	1.006	1.565	1.77	0.664	1.583	0.468	0.852	1.446	0.947	1.245	1.441	4.406	0.857	0.575	0.748	1.616	1.777	1.725	2.771	1.866	0.814
130	IPI00014516	CALD1 Isoform 1 of Caldesmon	-9999	9999	2.185	1.153	9999	1.278	0.872	1.349	1.563	2.503	1.513	NaN	2.397	NaN	0.649	0.472	0.606	NaN	1.467	0.577	0.75	6.496	1.203	1.612	9999	1.853	1.337	1.107
131	IPI00329389	RPL6 60S ribosomal protein L6	2.507	0.136	0.887	0.84	0.482	1.667	1.034	1.665	0.855	1.338	9999	2.209	0.609	1.059	0.471	0.971	0.387	1.191	1.84	3.409	1.798	1.449	1.969	1.472	0.671	2.134	1.538	0.815
132	IPI00743857	MYH11 smooth muscle myosin heavy chain 11 isoform S	0.054	9999	-9999	NaN	-9999	-9999	-9999	NaN	9999	NaN	NaN	-9999	NaN	-9999	-9999	-9999	-9999	9999	9999	-9999	-9999	NaN	-9999	9999	NaN	-9999	NaN	-9999
133	IPI00298289	RTN4 Isoform 2 of Reticulon-4	NaN	1.297	1.03	0.585	-9999	-9999	0.577	1.351	0.988	0.555	NaN	1.721	0.889	1.219	0.759	1.09	1.506	0.955	0.889	3.028	0.695	0.74	0.678	0.791	0.748	0.616	1.555	1.103
134	IPI00414676	HSP90AB1 Heat shock protein HSP 90-beta	1.846	3.019	2.065	2.419	1.389	2.698	0.547	1.123	1.434	1.271	2.371	1.946	0.529	2.525	0.826	1.251	0.955	1.252	1.213	1.482	1.394	1.394	0.692	1.128	2.434	1.67	0.876	0.434
135	IPI00022391	APCS Serum amyloid P-component precursor	1.658	-9999	0.81	NaN	-9999	-9999	1.73	1.27	0.054	0.873	0.699	0.782	-9999	2.438	0.973	0.166	0.558	10.521	NaN	NaN	0.817	NaN	0.491	0.322	NaN	0.473	1.302	NaN
136	IPI00479145	KRT19 Keratin, type I cytoskeletal 19	4.887	1.201	5.138	0.881	0.674	2.278	0.347	1.303	1.203	2.693	2.522	0.959	1.166	NaN	0.992	0.841	1.745	1.266	1.098	0.543	1.135	0.366	1.017	2.235	0.697	0.999	1.343	0.829
137	IPI00219729	SLC25A11 Mitochondrial 2-oxoglutarate/malate carrier	0.829	1.972	0.65	2.185	1.563	1.251	1.961	1.467	0.643	1.749	0.518	1.584	1.723	1.755	0.917	0.919	1.647	1.166	0.677	2.541	1.039	1.472	0.768	0.532	1.472	0.752	1.045	1.547
138	IPI00784347	KRT18 Keratin, type I cytoskeletal 18	6.648	1.436	4.875	0.91	1.2	2.707	0.932	0.841	1.216	1.089	0.585	2.637	0.971	1.583	0.733	1.584	0.608	1.01	1.462	0.95	1.241	0.508	3.76	0.85	1.337	1.429	1.556	0.813
139	IPI00016077	GBAS Protein NipSnap2	9999	NaN	9999	NaN	NaN	NaN	NaN	NaN	NaN	NaN	NaN	NaN	NaN	NaN	NaN	NaN	NaN	NaN	9999	-9999	9999	9999	9999	NaN	NaN	9999	9999	9999
140	IPI00410714	HBA1;HBA2 Hemoglobin subunit alpha	0.837	1.003	0.697	1.437	2.913	0.717	1.474	0.69	0.865	1.652	1.324	1.126	8.787	0.729	2.73	1.846	1.329	3.667	1.342	0.613	0.422	0.558	1.4	6.931	0.956	0.859	1.463	1.186
141	IPI00299571	PDIA6 Isoform 2 of Protein disulfide-isomerase A6 precu	1.637	0.544	1.994	-9999	0.715	1.052	0.995	0.646	2.335	1.682	NaN	1.907	0.369	2.231	1.049	0.685	2.263	1.52	2.598	0.911	1.463	0.468	0.822	-9999	1.124	2.656	0.794	0.654
142	IPI00027230	HSP90B1 Endoplasmin precursor	2.29	0.118	1.576	0.901	0.582	0.793	0.805	0.697	1.513	0.796	0.434	1.704	0.36	0.671	0.48	1.526	1.053	1.082	2.819	1.116	1.513	2.517	1.125	0.712	3.927	2.478	1.434	0.917
143	IPI00020418	RRAS Ras-related protein R-Ras precursor	-9999	NaN	-9999	-9999	-9999	NaN	-9999	NaN	0.445	2.456	NaN	-9999	-9999	-9999	-9999	NaN	9999	0.809	NaN	-9999	-9999	NaN	NaN	NaN	9999	NaN	9999	NaN
144	IPI00024919	PRDX3 Thioredoxin-dependent peroxide reductase, mito	1.502	9999	4.208	NaN	2.657	1.19	NaN	9999	9999	9999	NaN	9999	-9999	9999	-9999	9999	NaN	9999	4.647	-9999	1.242	0.561	1.981	-9999	1.522	1.156	1.326	2.301
145	IPI00550239	H1F0 Histone H1.0	0.614	1.631	0.57	NaN	0.332	1.824	1.452	NaN	9999	-9999	NaN	NaN	-9999	9999	2.302	1.663	3.379	NaN	1.889	9999	9999	0.48	1.051	9999	0.944	0.763	0.6	9999
146	IPI00018246	HK1 Isoform 1 of Hexokinase-1	0.666	1.496	0.603	0.241	5.804	2.59	2.448	0.994	1.3	0.698	1.348	0.941	0.526	1.825	1.191	0.949	0.388	3.31	0.18	0.861	0.81	3.297	0.491	1.142	1.463	1.144	0.889	0.996
147	IPI00173549	SYNPO2 synaptopodin 2	-9999	NaN	NaN	NaN	NaN	NaN	NaN	NaN	NaN	NaN	NaN	NaN	NaN	NaN	NaN	NaN	NaN	NaN	NaN	-9999	NaN	NaN	NaN	NaN	NaN	NaN	NaN	NaN
148	IPI00294159	SLC25A1 Tricarboxylate transport protein, mitochondria	1.072	1.66	0.722	2.196	0.651	1.243	2.268	1.379	0.68	1.034	0.887	0.41	1.853	3.048	1.102	1.137	1.813	1.048	0.62	0.495	0.808	1.241	0.952	0.508	1.472	0.818	1.243	1.437
149	IPI00007084	SLC25A13 Mitochondrial aspartate-glutamate carrier pr	1.227	3.702	1.317	4.12	2.476	1.844	1.67	1.991	0.81	1.182	0.788	1.03	1.553	2.07	0.725	1.253	1.508	1.183	0.878	1.317	1.4	2.194	1.169	0.463	2.301	1.256	1.948	1.373
150	IPI00297646	COL1A1 Collagen alpha-1(I) chain precursor	-9999	0.123	0.212	0.307	0.026	0.056	0.203	0.083	0.665	1.025	0.325	0.221	0.963	0.067	0.478	0.657	0.594	0.977	-9999	2.585	0.424	0.378	0.117	0.053	0.085	0.201	0.156	0.98
151	IPI00220487	ATP5H Isoform 1 of ATP synthase D chain, mitochondrial	1.18	0.745	0.556	1.405	0.933	0.95	1.122	1.545	0.521	0.954	1.028	0.632	2.618	1.477	1.188	0.883	1.116	1.12	0.516	1.983	0.759	0.969	0.641	0.156	0.574	0.386	0.699	1.845
152	IPI00005563	TINAGL1 Isoform 1 of Tubulointerstitial nephritis antige	NaN	2.714	NaN	2.449	3.139	1.008	1.552	NaN	0.592	0.868	0.839	-9999	NaN	0.384	0.944	0.71	1.14	0.872	0.571	NaN	1.002	2.456	2.155	1.666	1.28	0.677	0.895	NaN
153	IPI00011107	IDH2 Isocitrate dehydrogenase [NADP], mitochondrial pr	1.594	0.577	0.929	0.839	1.026	2.096	0.432	1.743	1.065	1.574	0.839	0.98	1.226	0.736	1.78	1.881	1.04	1.185	0.738	0.499	1.318	4.737	0.763	0.845	1.05	5.539	2.178	1.02
154	IPI00010790	BGN Biglycan precursor	0.12	0.06	1.116	0.268	0.266	-9999	0.115	3.452	2.386	0.809	1.179	0.172	-9999	0.928	0.276	0.386	0.52	0.425	3.523	0.71	0.192	-9999	0.399	-9999	-9999	0.905	0.23	0.342
155	IPI00339225	FN1 Isoform 5 of Fibronectin precursor	0.298	0.606	1.048	0.603	0.398	1.25	0.539	1.106	1.424	1.506	1.756	0.429	0.889	0.243	1.811	1.393	0.97	0.377	0.641	0.661	0.789	1.895	0.768	1.735	1.803	3.813	2.003	0.91
156	IPI00009236	CAV1 Isoform Alpha of Caveolin-1	-9999	0.372	0.823	-9999	0.524	0.419	0.493	0.694	0.358	0.117	1.636	0.265	0.745	0.151	0.642	0.314	0.519	0.519	0.439	0.498	0.641	0.411	0.849	-9999	0.463	-9999	0.434	1.258
157	IPI00218918	ANXA1 Annexin A1	0.794	2.339	3.134	0.585	1.72	0.764	1.603	1.369	1.171	1.297	9999	2.597	NaN	0.627	1.156	0.601	0.836	0.769	2.119	1.013	0.649	0.523	0.892	4.344	1.393	1.157	1.686	0.821
158	IPI00337541	NNT NAD(P) transhydrogenase, mitochondrial precursor	0.751	0.302	0.502	0.535	2.086	1.389	0.371	1.088	0.825	0.813	0.432	0.322	1.483	0.926	0.827	0.985	1.027	1.099	0.377	1.643	1.13	0.698	0.696	NaN	0.419	0.671	0.798	0.878
159	IPI00219018	GAPDH Glyceraldehyde-3-phosphate dehydrogenase	0.707	1.944	1.442	4.432	0.608	2.017	0.843	0.601	1.638	1.176	0.974	0.579	1.326	0.801	1.055	0.777	1.22	1.636	1.19	0.688	0.872	0.482	0.514	0.611	0.95	1.322	0.782	0.732
160	IPI00024266	MGST3 Microsomal glutathione S-transferase 3	1.306	1.333	0.614	0.228	2.841	1.148	NaN	1.613	0.755	1.075	NaN	1.625	1.408	2.243	1.641	1.359	2.238	1.291	0.568	1.253	0.892	1.8	1.553	0.401	2.126	0.493	1.569	1.424
161	IPI00008483	MAOA Amine oxidase [flavin-containing] A	1.082	0.674	0.401	3.274	0.655	1.145	1.062	0.446	0.471	1.16	0.808	0.749	2.066	3.443	0.632	0.677	0.995	0.526	0.25	0.561	0.923	0.367	2.052	NaN	0.393	0.535	0.458	0.464
162	IPI00219291	ATP5J2 Isoform 2 of ATP synthase f chain, mitochondrial	1.145	1.629	0.622	1.256	1.314	1.101	2.492	1.285	0.603	1.864	0.692	1.379	1.627	2.358	1.055	1.192	1.471	1.208	0.588	2.507	0.904	1.406	0.662	0.484	1.167	0.785	0.936	1.559
163	IPI00179330	UBC;RPS27A;UBB ubiquitin and ribosomal protein S27a	0.591	3.82	1.382	8.815	3.938	2.248	2.136	1.17	1.025	1.59	1.755	4.02	1.106	1.383	0.938	2.102	0.941	1.205	0.62	2.755	1.502	1.237	2.425	2.145	3.621	1.26	1.473	0.998
164	IPI00300052	KRT84 Keratin type II cuticular Hb4	0.462	1.039	-9999	1.997	1.41	0.244	2.052	NaN	0.827	NaN	NaN	2.16	0.813	NaN	1.275	0.845	0.674	1.194	1.925	1.384	1.059	0.689	1.303	3.259	1.437	0.862	0.519	0.878
165	IPI00008727	ATP5G3 ATP synthase lipid-binding protein, mitochondri	0.987	NaN	NaN	NaN	NaN	NaN	NaN	NaN	NaN	NaN	NaN	NaN	NaN	NaN	NaN	NaN	NaN	NaN	NaN	NaN	NaN	NaN	NaN	NaN	NaN	NaN	NaN	NaN
166	IPI00334190	STOML2 Stomatin-like protein 2	1.96	2.084	2.294	2.528	2.404	1.736	3.337	1.604	0.998	1.873	1.631	1.516	2.058	1.978	1.235	1.53	1.482	1.394	1.92	3.506	1.779	3.227	2.011	1.109	1.929	2.047	1.577	1.839
167	IPI00010845	NDUFS8 NADH dehydrogenase [ubiquinone] iron-sulfur p	1.409	NaN	2.714	NaN	-9999	-9999	NaN	9999	1.142	0.875	NaN	9999	-9999	9999	1.56	0.651	1.899	1.203	1.444	0.364	1.564	0.692	0.894	0.493	-9999	9999	9999	0.694
168	IPI00003944	DBT Lipoamide acyltransferase component of branched-	1.44	NaN	NaN	NaN	NaN	NaN	NaN	NaN	NaN	NaN	NaN	NaN	-9999	9999	-9999	-9999	NaN	NaN	0.926	-9999	2.119	1.234	9999	-9999	-9999	NaN	NaN	NaN
169	IPI00010341	PRG2 Bone-marrow proteoglycan precursor	0.759	13.951	0.688	0.226	0.169	0.188	12.467	2.869	0.663	0.832	1.131	21.235	0.676	2.81	8.034	1.504	4.645	1.22	0.805	6.725	1.186	11.066	6.815	0.72	8.251	0.445	4.916	10.183
170	IPI00017855	ACO2 Aconitate hydratase, mitochondrial precursor	2.971	-9999	0.985	-9999	-9999	1.438	1.01	9999	NaN	0.638	9999	9999	1.617	3.747	0.499	0.67	1.106	0.518	0.582	0.408	0.795	NaN	1.753	NaN	1.001	0.643	9999	0.826
171	IPI00020986	LUM Lumican precursor	0.641	1.738	0.568	-9999	NaN	0.35	0.446	0.633	2.279	0.854	-9999	0.783	0.823	-9999	0.766	2.175	1.175	1.001	1.386	0.935	0.093	0.679	0.145	0.234	0.388	0.313	0.216	0.331
172	IPI00016513	RAB10 Ras-related protein Rab-10	1.414	0.278	0.676	-9999	1.744	2.825	9999	9999	0.57	-9999	NaN	0.8	0.425	6.274	1.899	0.605	1.505	0.624	0.414	0.246	2.277	0.475	0.676	0.377	-9999	1.037	-9999	0.305
173	IPI00030363	ACAT1 Acetyl-CoA acetyltransferase, mitochondrial prec	0.822	-9999	1.918	-9999	NaN	0.938	1.025	9999	1.581	NaN	1.127	0.74	0.224	0.512	1.39	0.626	0.54	0.603	0.496	1.045	2.398	-9999	0.652	0.785	-9999	0.368	1.333	2.051
174	IPI00294398	HADH Isoform 1 of Hydroxyacyl-coenzyme A dehydrogen	0.589	NaN	2.37	-9999	0.55	1.413	0.414	NaN	0.139	NaN	-9999	3.409	1.312	1.346	9999	0.935	1.276	0.949	1.34	-9999	0.648	0.536	1.063	0.716	0.518	1.672	1.088	0.623
175	IPI00007427	AGR2 AGR2	2.624	0.752	0.865	NaN	0.945	0.522	NaN	NaN	3.694	4.831	0.476	0.401	1.343	0.264	1.729	1.569	0.863	1.07	7.841	1.066	0.451	0.105	1.302	1.03	0.524	3.523	1.066	0.85
176	IPI00328415	CYB5R3 Isoform 1 of NADH-cytochrome b5 reductase 3	0.645	1.786	0.968	0.881	0.473	0.872	1.265	0.95	0.707	0.431	1.348	0.503	1.099	0.583	0.833	1.02	1.217	0.9	0.822	1.638	0.953	0.696	0.934	0.496	0.726	0.589	0.754	0.691
177	IPI00552036	MT-ATP6 ATP synthase F0 subunit 6	0.716	1.753	0.709	2.507	1.957	1.114	1.543	1.09	0.738	1.935	0.422	1.459	1.833	1.316	1.041	1.399	1.827	1.257	0.644	2.649	0.852	1.581	0.759	0.561	1.356	0.907	0.848	1.687
178	IPI00006579	COX4I1 Cytochrome c oxidase subunit 4 isoform 1, mito	0.804	1.42	0.604	2.283	2.469	1.094	1.583	1.177	0.632	0.882	0.763	0.778	2.468	3.382	0.8	1.79	1.751	1.209	0.648	1.901	0.415	1.065	1.102	0.188	0.757	0.319	0.475	1.67
179	IPI00383680	RPN2 Ribophorin II	1.273	0.886	0.817	0.532	0.197	1.692	0.934	0.632	0.806	0.286	1.878	0.5	0.499	3.311	0.658	0.173	0.894	0.277	0.678	1.656	2.15	1.481	0.502	0.151	0.38	0.586	0.211	0.442
180	IPI00005737	SURF4 Isoform 1 of Surfeit locus protein 4	1.198	2.055	1.099	1.736	1.098	1.637	3.907	1.471	1.45	0.83	0.866	3.247	2.645	3.919	0.975	1.105	1.765	1.236	1.547	3.353	2.352	1.437	1.66	2.236	1.419	1.633	0.872	1.16
181	IPI00247583	RPL21;LOC729402;LOC731567 60S ribosomal protein L2	1.613	9999	0.801	1.042	9999	5.354	9999	9999	NaN	9999	NaN	9999	0.337	9999	9999	1.371	9999	2.362	0.824	NaN	9999	1.038	0.863	0.646	0.27	0.878	0.91	0.695
182	IPI00384938	IGHG1 Hypothetical protein DKFZp686N02209	0.85	1.357	1.826	2.305	1.769	1.022	1.376	1.09	1.486	3.092	0.807	4.575	0.984	0.372	1.541	1.104	1.266	1.761	1.07	0.584	0.626	0.779	0.495	1.451	0.635	1.043	1.215	0.477
183	IPI00018963	PARVA Isoform 1 of Alpha-parvin	-9999	-9999	2.444	0.71	-9999	0.292	0.531	0.826	1.036	0.278	0.855	0.476	1.756	0.249	1.427	1.112	1.021	1.57	1.783	1.712	0.962	-9999	0.613	-9999	-9999	9999	1.529	3.446
184	IPI00025465	OGN Mimecan precursor	-9999	-9999	0.12	-9999	-9999	-9999	NaN	9999	1.78	0.843	9999	-9999	-9999	NaN	2.262	-9999	0.192	0.343	-9999	-9999	0.045	NaN	-9999	-9999	-9999	-9999	0.258	0.036
185	IPI00003833	MTCH2 Mitochondrial carrier homolog 2	0.588	1.794	0.831	3.566	6.304	1.639	2.211	1.78	0.732	0.967	0.676	1.314	2.433	3.107	1.058	1.478	1.899	1.133	0.608	3.08	1.848	1.631	1.306	0.523	2.083	0.964	1.93	1.793
186	IPI00295940	UNC84B Sad1/unc-84-like protein 2	NaN	1.114	22.01	2.416	0.776	1.351	1.45	3.158	0.708	2.198	0.942	0.787	1.005	2.764	0.692	1.331	1.501	0.905	0.146	0.375	1.431	1.273	1.444	1.284	2.711	2.532	1.712	0.063
187	IPI00017895	GPD2 Isoform 1 of Glycerol-3-phosphate dehydrogenase	1.001	2.28	0.887	2.717	0.757	1.249	1.859	1.42	0.946	1.674	0.793	2.253	1.008	4.29	1.384	1.176	2.829	1.263	0.939	1.4	0.376	1.947	1.362	1.524	1.398	0.632	1.845	1.76
188	IPI00013933	DSP Isoform DPI of Desmoplakin	0.948	0.751	1.025	0.785	0.586	0.77	0.302	0.742	0.922	1.41	0.45	0.961	2.567	1.1	1.173	0.681	1.623	0.953	0.431	1.46	1.161	1.749	0.625	0.895	0.6	0.714	0.257	2.923
189	IPI00742905	DHX9 146 kDa protein	NaN	9999	2.834	NaN	9999	NaN	0.896	9999	NaN	-9999	NaN	9999	0.444	0.615	9999	2.009	1.61	9999	9999	0.8	1.739	-9999	1.702	1.04	1.484	1.573	0.806	0.981
190	IPI00009407	DAD1 Dolichyl-diphosphooligosaccharide--protein glyc	0.737	2.959	1.413	-9999	NaN	1.415	3.202	1.161	1.218	1.34	0.486	3.005	1.823	3.315	0.984	1.593	2.551	1.308	1.447	5.594	2.098	2.348	1.381	0.723	2.222	1.665	1.17	2.785
191	IPI00398135	hCG_21078 similar to 60S ribosomal protein L27a	-9999	-9999	-9999	NaN	NaN	9999	9999	0.796	-9999	NaN	9999	9999	0.925	9999	NaN	9999	NaN	-9999	0.591	9999	9999	-9999	0.491	-9999	-9999	0.857	0.479	0.553
192	IPI00221255	MYLK Isoform 2 of Myosin light chain kinase, smooth m	-9999	NaN	NaN	-9999	9999	-9999	9999	NaN	NaN	NaN	NaN	NaN	NaN	NaN	NaN	-9999	-9999	NaN	NaN	NaN	-9999	NaN	NaN	NaN	NaN	9999	NaN	NaN
193	IPI00301277	HSPA1L Heat shock 70 kDa protein 1L	0.907	9999	1.419	1.08	0.807	1.672	2.886	0.636	1.687	2.48	NaN	1.065	1.076	0.727	0.765	3.371	0.525	9999	9999	0.642	0.673	0.387	5.288	9999	0.926	1.523	1.151	1.245
194	IPI00029561	NDUFA10 NADH dehydrogenase [ubiquinone] 1 alpha su	1.072	NaN	1.098	NaN	NaN	0.928	9999	0.856	0.732	1.051	1.573	0.545	NaN	2.483	1.064	0.881	0.83	0.966	1.122	0.103	0.921	1.959	1.204	0.514	1.374	2.11	9999	1.044
195	IPI00021263	YWHAZ 14-3-3 protein zeta/delta	0.917	1.643	1.817	2.229	4.312	2.139	1.965	NaN	1.142	1.461	9999	2.11	1.62	1.456	1.095	1.518	0.85	0.891	2.209	2.082	1.203	1.048	1.332	1.627	1.141	1.027	0.97	0.7
196	IPI00022314	SOD2 Superoxide dismutase [Mn], mitochondrial precur	1.644	0.074	NaN	1.376	9999	-9999	9999	9999	7.607	9999	NaN	9999	-9999	0.915	9999	2.356	9999	9999	2.523	0.488	2	1.238	9999	9999	9999	9999	9999	NaN
197	IPI00329373	P117 hypothetical protein LOC125988	1.741	NaN	9999	-9999	9999	2.908	2.589	NaN	0.93	-9999	-9999	NaN	0.567	3.649	0.904	0.377	1.103	0.704	1.651	0.434	1.552	0.223	1.3	-9999	-9999	9999	NaN	-9999
198	IPI00103467	ALDH1B1 Aldehyde dehydrogenase X, mitochondrial prec	3.809	0.807	3.452	1.169	0.148	6.299	0.364	0.151	1.886	6.989	2	0.996	0.6	1.322	0.446	0.602	0.602	1.507	1.267	NaN	1.233	0.215	0.303	NaN	0.389	2.749	0.5	0.699
199	IPI00009368	SFXN1 Sideroflexin-1	2.214	0.916	0.92	2.087	4.687	1.267	2.089	1.592	0.922	1.093	1.429	1.35	3.1	1.316	0.919	1.105	1.807	1.428	0.881	3.768	1.564	1	1.287	0.882	0.451	0.826	1.026	1.781
200	IPI00299145	KRT6C Keratin, type II cytoskeletal 6E	0.649	0.457	1.349	0.757	0.543	0.47	0.744	0.74	0.719	0.468	0.763	1.018	0.586	1.256	1.566	0.924	0.649	1.413	0.727	2.485	0.95	0.519	0.738	1.285	1.056	0.809	1.737	1.148
201	IPI00418431	ASPN ASPN protein	1.363	0.055	0.904	0.583	0.144	0.464	0.507	0.352	0.658	0.308	0.219	0.149	0.713	0.475	0.217	0.368	0.554	0.579	2.296	0.995	0.351	0.579	NaN	0.454	0.711	1.06	0.299	1.049
202	IPI00455457	- Histone 2, H3, pseudogene 2	0.299	-9999	0.851	-9999	-9999	1.333	0.449	0.68	2.78	2.294	9999	0.708	0.518	0.499	1.102	1.544	1.783	1.095	0.639	1.12	0.46	-9999	1.307	-9999	-9999	0.341	0.42	0.915
203	IPI00098902	OGDH oxoglutarate (alpha-ketoglutarate) dehydrogenas	1.488	-9999	2.592	NaN	0.536	1.178	NaN	-9999	9999	1.735	-9999	1.774	2.182	-9999	9999	NaN	0.698	9999	NaN	0.9	1.691	NaN	-9999	-9999	-9999	4.354	2.301	0.488
204	IPI00018206	GOT2 Aspartate aminotransferase, mitochondrial precu	2.932	1.129	9999	NaN	0.566	NaN	0.656	NaN	9999	9999	NaN	9999	NaN	9999	9999	NaN	9999	9999	NaN	0.308	1.193	0.513	1.015	-9999	1.706	5.052	0.978	-9999
205	IPI00604664	NDUFS1 NADH-ubiquinone oxidoreductase 75 kDa subun	1.143	0.063	2.11	0.701	3.962	0.698	0.767	NaN	9999	-9999	9999	9999	0.877	0.483	1.032	2.832	1.942	NaN	1.338	0.728	0.95	-9999	NaN	NaN	NaN	3.652	5.695	1.155
206	IPI00101651	ABHD8 Abhydrolase domain-containing protein 8	0.448	1.085	1.341	1.125	0.953	0.69	0.933	1.861	1.048	2.049	1.191	0.288	-9999	-9999	0.855	1.465	1.1	1.059	0.585	0.656	0.842	1.625	1.157	0.801	1.248	1.092	1.025	1.487
207	IPI00479905	NDUFB10 NADH dehydrogenase [ubiquinone] 1 beta sub	1.58	1.942	0.864	0.835	2.587	0.975	3.028	1.29	0.647	1.205	0.773	0.43	1.543	0.794	0.897	1.14	1.52	1.246	1.278	3.221	0.915	0.453	0.564	-9999	1.383	0.8	0.902	2.555
208	IPI00174775	KRT73 Keratin-73	0.56	1.377	1.13	1.289	2.387	0.306	0.576	0.908	1.03	1.37	1.396	0.646	3.572	2.059	0.857	4.3	0.618	1.103	0.567	0.913	1.14	0.821	1.123	1.992	1.182	1.093	0.79	2.198
209	IPI00003411	PTGIS Prostacyclin synthase	-9999	NaN	0.671	-9999	-9999	-9999	NaN	NaN	1.002	0.25	NaN	-9999	-9999	-9999	1.181	0.363	0.312	0.557	-9999	-9999	NaN	9999	-9999	3.665	1.409	-9999	9999	-9999
210	IPI00013219	ILK Integrin-linked protein kinase	-9999	NaN	0.662	-9999	-9999	1.959	-9999	NaN	1.01	-9999	NaN	-9999	-9999	0.174	-9999	2.137	0.43	-9999	NaN	0.202	0.446	NaN	9999	9999	9999	-9999	9999	-9999
211	IPI00152462	DNAH3 Ciliary dynein heavy chain 3	-9999	NaN	0.628	-9999	-9999	NaN	-9999	NaN	1.881	NaN	NaN	NaN	NaN	NaN	-9999	NaN	-9999	NaN	NaN	-9999	-9999	NaN	NaN	NaN	NaN	NaN	-9999	-9999
212	IPI00015833	CHCHD3 Coiled-coil-helix-coiled-coil-helix domain-cont	9999	NaN	1.103	1.424	9999	1.137	0.928	4.173	0.821	-9999	1.412	0.817	2.595	3.564	0.981	0.897	1.13	0.812	0.871	3.618	1.328	0.584	1.188	-9999	0.342	1.066	1.16	1.45
213	IPI00006721	OPA1 Isoform 1 of Dynamin-like 120 kDa protein, mitoc	1.324	1.345	NaN	9999	NaN	NaN	-9999	NaN	-9999	-9999	NaN	NaN	NaN	NaN	0.634	0.916	9999	NaN	NaN	1.593	-9999	-9999	NaN	NaN	NaN	NaN	NaN	NaN
214	IPI00374129	NLRP3 NLR family, pyrin domain containing 3 isoform b	-9999	0.26	0.603	-9999	0.182	1.073	-9999	0.195	0.963	-9999	1.933	0.101	0.971	0.115	0.474	0.394	0.1	0.258	1.402	0.088	0.666	-9999	-9999	-9999	-9999	0.126	0.453	0.154
215	IPI00479743	POTE2 protein expressed in prostate, ovary, testis, and p	NaN	9999	-9999	NaN	NaN	NaN	NaN	0.518	-9999	-9999	NaN	-9999	-9999	-9999	NaN	-9999	NaN	-9999	-9999	NaN	NaN	NaN	-9999	NaN	-9999	NaN	NaN	NaN
216	IPI00017617	DDX5 Probable ATP-dependent RNA helicase DDX5	9999	NaN	-9999	NaN	NaN	NaN	NaN	NaN	NaN	NaN	NaN	NaN	-9999	0.528	NaN	NaN	NaN	NaN	NaN	-9999	9999	NaN	-9999	NaN	NaN	NaN	-9999	-9999
217	IPI00008934	HMGCS2 Hydroxymethylglutaryl-CoA synthase, mitochon	6.562	-9999	0.542	9999	0.887	0.472	NaN	0.344	0.581	NaN	NaN	9999	0.263	1.572	NaN	2.132	1.017	0.331	0.749	0.656	2.876	0.416	0.521	1.047	1.391	1.118	0.547	1.159
218	IPI00472112	HLA-A Isoform 2 of HLA class I histocompatibility antige	1.589	5.798	0.729	4.713	1.222	0.717	3.64	1.493	1.472	1.615	0.977	4.692	1.426	5.26	1.177	1.047	1.615	1.065	0.941	2.136	2.178	2.4	1.457	0.478	1.131	0.704	0.682	0.607
219	IPI00025252	PDIA3 Protein disulfide-isomerase A3 precursor	1.569	2.3	0.961	9999	1.126	NaN	NaN	-9999	1.257	-9999	NaN	0.654	0.539	NaN	1.778	NaN	1.799	9999	2.285	2.119	2.359	-9999	1.009	NaN	-9999	3.936	0.849	1.569
220	IPI00011276	BCKDHB 2-oxoisovalerate dehydrogenase subunit beta,	2.239	9999	NaN	NaN	1.145	NaN	9999	NaN	NaN	9999	NaN	-9999	NaN	2.426	-9999	0.529	-9999	-9999	NaN	-9999	2.281	-9999	NaN	NaN	-9999	NaN	NaN	-9999
221	IPI00025341	BDH1 D-beta-hydroxybutyrate dehydrogenase, mitochon	1.915	-9999	9999	NaN	NaN	NaN	-9999	NaN	-9999	NaN	NaN	NaN	1.182	NaN	-9999	9999	NaN	NaN	0.747	1.496	0.786	1.191	0.642	-9999	0.911	1.249	0.645	0.978
222	IPI00337494	SLC25A24 Solute carrier family 25 member 24	1.208	1.589	1.153	1.055	1.82	1.401	2.084	1.966	0.784	1.314	0.755	1.295	1.834	3.935	0.786	1.383	1.954	1.317	0.972	2.245	1.008	2.014	0.922	0.542	0.802	0.59	1.106	1.641
223	IPI00011201	ME2 NAD-dependent malic enzyme, mitochondrial precu	2.116	NaN	1.496	-9999	NaN	9999	0.515	-9999	1.046	0.897	NaN	NaN	-9999	NaN	-9999	NaN	-9999	9999	2.008	-9999	-9999	NaN	9999	-9999	9999	4.066	-9999	9999
224	IPI00797038	PCK2 mitochondrial phosphoenolpyruvate carboxykinas	9999	NaN	9999	-9999	1.172	1.273	0.345	0.127	3.201	5.469	-9999	NaN	9999	9999	3.233	1.119	0.751	-9999	9999	3.865	1.312	9999	NaN	1.031	1.029	2.027	2.221	1.257
225	IPI00152377	STT3B Dolichyl-diphosphooligosaccharide--protein glyc	1.834	1.983	1.183	2.157	2.628	1.515	1.4	1.205	1.096	0.469	1.44	1.156	1.436	0.577	0.846	0.713	1.603	0.672	0.98	2.752	1.598	0.881	0.977	1.233	0.624	1.16	1.099	1.267
226	IPI00032038	CPT1A Isoform 1 of Carnitine O-palmitoyltransferase I, l	1.404	0.457	0.6	0.166	0.116	0.427	0.694	0.44	0.672	0.431	0.752	0.544	1.911	1.18	0.857	0.645	1.252	0.847	0.377	2.252	1.5	0.617	0.419	0.301	0.784	0.619	0.518	0.664
227	IPI00784044	MCCC2 Isoform 1 of Methylcrotonoyl-CoA carboxylase b	0.515	NaN	NaN	NaN	NaN	NaN	NaN	NaN	1.076	-9999	NaN	-9999	NaN	-9999	NaN	NaN	NaN	NaN	4.251	-9999	-9999	4.345	2.299	9999	3.076	9999	NaN	0.71
228	IPI00221089	RPS13 40S ribosomal protein S13	1.474	0.625	1.847	0.641	0.79	1.827	1.768	1.692	1.525	1.703	0.197	2.394	0.604	1.833	1.367	1.267	1.01	0.963	1.821	1.621	1.207	1.477	1.53	2.558	0.88	2.987	1.786	0.943
229	IPI00465431	LGALS3 Galectin-3	1.768	1.263	0.976	1.859	3.936	1.349	2.34	0.23	1.279	1.276	1.044	5.341	0.8	3.863	3.37	1.588	5.275	0.647	1.192	2.328	0.572	0.36	0.942	0.414	0.819	0.386	0.596	1.47
230	IPI00215901	AK2 Isoform 1 of Adenylate kinase isoenzyme 2, mitocho	14.604	NaN	NaN	NaN	-9999	NaN	NaN	9999	9999	-9999	9999	9999	NaN	-9999	9999	NaN	1.475	1.12	9999	NaN	NaN	9999	NaN	NaN	NaN	NaN	9999	-9999
231	IPI00011511	CECR5 Isoform 2 of Cat eye syndrome critical region prot	5.364	9999	NaN	NaN	NaN	NaN	NaN	NaN	NaN	NaN	NaN	NaN	NaN	9999	9999	9999	-9999	NaN	9999	-9999	NaN	NaN	NaN	NaN	NaN	NaN	NaN	NaN
232	IPI00382470	HSP90AA1 Heat shock protein HSP 90-alpha 2	NaN	9999	NaN	NaN	9999	9999	9999	NaN	NaN	NaN	9999	9999	-9999	9999	-9999	NaN	NaN	NaN	NaN	NaN	NaN	9999	NaN	-9999	NaN	9999	9999	9999
233	IPI00329745	LRPPRC CDNA FLJ43793 fis, clone TESTI4000014, highly s	3.055	0.732	1.489	1.085	0.898	1.388	0.739	1.256	1.478	0.46	0.669	0.887	0.989	2.383	0.851	1.522	0.896	0.801	1.308	0.809	1.057	0.921	1.053	0.696	0.961	4.218	2.15	1.152
234	IPI00448095	DCXR L-xylulose reductase	NaN	NaN	NaN	NaN	NaN	-9999	NaN	NaN	NaN	NaN	NaN	NaN	NaN	NaN	NaN	NaN	NaN	NaN	NaN	NaN	NaN	NaN	NaN	NaN	NaN	NaN	NaN	NaN
235	IPI00006482	ATP1A1 Isoform Long of Sodium/potassium-transporting	2.856	1.232	0.33	1.472	1.02	1.262	0.173	0.331	0.64	1.623	1.331	0.746	2.517	4.305	0.744	1.015	1.436	0.497	0.169	1.215	1.273	0.469	0.493	1.335	0.765	0.481	0.379	0.419
236	IPI00658109	CKMT1B;CKMT1A Creatine kinase, ubiquitous mitochond	1.951	0.513	0.98	5.85	0.844	0.486	0.862	0.294	1.287	1.834	0.584	2.399	3.48	3.81	1.463	0.886	0.858	3.754	3.61	0.953	1.123	3.885	0.407	0.23	NaN	1.844	3.515	0.652
237	IPI00022649	SLC12A2 Isoform 1 of Solute carrier family 12 member 2	0.691	NaN	0.945	4.271	9999	NaN	NaN	0.989	1.745	2.388	9999	NaN	0.587	0.846	1.014	1.16	1.44	0.891	1.211	1.121	NaN	2.174	3.586	NaN	-9999	1.076	NaN	0.696
238	IPI00412259	LOC389901 similar to ATP-dependent DNA helicase 2 su	5.685	NaN	-9999	NaN	1.118	1.318	9999	-9999	2.029	NaN	NaN	9999	-9999	1.785	9999	0.403	1.467	1.06	0.423	-9999	1.982	-9999	-9999	-9999	-9999	-9999	NaN	-9999
239	IPI00004962	GOLPH4 Golgi phosphoprotein 4	9999	0.563	1.288	3.845	NaN	0.195	NaN	9999	9999	0.817	1.543	NaN	3.08	9999	1.313	1.487	1.469	1.341	2.972	3.234	0.329	3.21	1.164	-9999	2.015	1.449	NaN	1.241
240	IPI00297084	DDOST dolichyl-diphosphooligosaccharide-protein glyc	1.353	0.524	0.758	0.943	0.685	1.068	2.329	0.32	0.77	0.191	2.863	0.468	0.878	5.434	1.119	0.663	1.687	0.926	0.99	2.871	1.785	0.395	0.424	2.578	10.536	0.598	0.418	0.442
241	IPI00220362	HSPE1 10 kDa heat shock protein, mitochondrial	9999	3.168	NaN	1.022	NaN	-9999	-9999	NaN	1.573	2.195	NaN	-9999	9999	-9999	NaN	9999	9999	NaN	9999	-9999	0.61	9999	1.72	NaN	0.501	9999	-9999	9999
242	IPI00215948	CTNNA1 Isoform 1 of Catenin alpha-1	9999	-9999	9999	9999	NaN	NaN	9999	NaN	1.374	-9999	NaN	9999	0.704	2.241	0.68	0.41	0.751	0.601	5.047	0.39	1.485	0.486	NaN	NaN	-9999	9999	1.022	NaN
243	IPI00019912	HSD17B4 Peroxisomal multifunctional enzyme type 2	2.678	1.057	2.154	-9999	-9999	NaN	9999	0.808	9999	2.084	-9999	-9999	NaN	2.533	0.632	NaN	-9999	NaN	0.392	0.755	1.313	-9999	9999	NaN	NaN	1.549	9999	-9999
244	IPI00216049	HNRPK Isoform 1 of Heterogeneous nuclear ribonucleop	2.893	NaN	1.761	0.293	0.778	1.895	1.237	1.325	1.602	NaN	1.71	2.506	0.828	3.581	2.011	1.887	1.083	1.181	0.994	2.049	2.109	2.241	1.362	2.346	0.606	0.839	1.59	1.023
245	IPI00009342	IQGAP1 Ras GTPase-activating-like protein IQGAP1	1.724	NaN	2.037	-9999	0.499	2.026	-9999	0.731	1.714	9999	-9999	4.09	0.251	3.17	0.733	0.519	-9999	0.873	1.576	0.461	0.525	-9999	0.677	0.667	-9999	2.544	1.337	-9999
246	IPI00096066	SUCLG2 Succinyl-CoA ligase [GDP-forming] beta-chain, m	0.348	9999	1.362	3.898	NaN	9999	NaN	NaN	NaN	1.478	-9999	-9999	NaN	NaN	NaN	9999	-9999	NaN	0.551	0.546	1.239	1.189	-9999	NaN	NaN	2.13	NaN	NaN
247	IPI00218848	ATP5I ATP synthase, H+ transporting, mitochondrial F0 c	NaN	1.042	1.323	9999	9999	9999	1.248	1.253	NaN	0.931	0.754	1.361	9999	-9999	0.813	0.947	1.449	1.317	0.824	9999	NaN	1.836	1.101	0.26	0.999	0.82	0.285	2.374
248	IPI00186290	EEF2 Elongation factor 2	1.063	-9999	1.465	0.846	1.288	5.729	0.7	-9999	1.331	-9999	9999	1.558	1.163	0.608	0.815	0.929	0.864	1.202	1.463	0.763	0.701	0.891	0.961	0.44	0.612	0.798	0.882	0.596
249	IPI00789324	JUP JUP protein	5.387	0.265	2.204	0.282	0.859	0.974	0.807	0.83	0.97	0.773	NaN	0.939	1.89	1.384	1.572	0.668	1.077	0.498	0.886	1.359	1.61	0.371	0.737	0.908	0.46	1.232	3.566	0.75
250	IPI00301109	PPA2 Isoform 1 of Inorganic pyrophosphatase 2, mitoch	8.186	9999	0.533	-9999	9999	NaN	9999	9999	9999	0.623	NaN	9999	NaN	NaN	9999	NaN	1.26	1.237	9999	-9999	9999	0.445	9999	2.928	0.57	-9999	NaN	1.463
251	IPI00025717	MTX2 Metaxin-2	2.873	NaN	NaN	NaN	9999	NaN	NaN	9999	-9999	-9999	NaN	NaN	NaN	NaN	NaN	NaN	1.517	1.313	NaN	-9999	9999	NaN	NaN	NaN	NaN	NaN	NaN	NaN
252	IPI00004902	ETFB Isoform 1 of Electron transfer flavoprotein subunit	2.58	NaN	9999	NaN	1.404	1.405	-9999	0.908	-9999	NaN	NaN	-9999	-9999	-9999	NaN	NaN	9999	0.783	NaN	NaN	NaN	NaN	NaN	NaN	9999	NaN	NaN	0.665
253	IPI00300567	DCI Isoform 1 of 3,2-trans-enoyl-CoA isomerase, mitoch	NaN	NaN	-9999	-9999	0.939	1.764	NaN	1.794	NaN	NaN	NaN	NaN	NaN	NaN	-9999	-9999	NaN	NaN	0.843	-9999	NaN	-9999	9999	-9999	-9999	1.86	NaN	9999
254	IPI00216293	TST Thiosulfate sulfurtransferase	3.774	-9999	1.236	9999	NaN	1.812	0.514	-9999	9999	NaN	9999	9999	1.812	0.629	9999	NaN	NaN	1.063	0.865	NaN	9999	NaN	0.681	9999	NaN	0.83	NaN	0.46
255	IPI00003482	DECR1 2,4-dienoyl-CoA reductase, mitochondrial precur	2.611	-9999	9999	-9999	1.96	-9999	NaN	3.005	NaN	3.805	0.628	9999	0.553	9999	9999	0.954	4.582	1.007	0.875	NaN	0.732	2.458	0.634	-9999	2.329	-9999	2.024	1.23
256	IPI00016405	OCIAD1 OCIA domain containing 1 isoform 1	1.22	1.537	0.363	0.882	0.826	1.243	2.011	1.285	0.847	2.137	1.041	0.205	0.369	0.089	0.714	1.239	0.623	1.236	0.683	0.03	0.948	2.861	0.842	0.538	1.346	1.453	1.376	1.514
257	IPI00011454	GANAB Isoform 2 of Neutral alpha-glucosidase AB precu	2.374	1.236	1.764	-9999	1.441	9999	NaN	9999	2.511	-9999	NaN	NaN	-9999	NaN	2	1.149	0.763	0.869	2.21	NaN	1.622	1.273	1.993	-9999	-9999	2.172	NaN	0.987
258	IPI00003918	RPL4 60S ribosomal protein L4	2.357	NaN	1.353	1.39	0.912	2.698	0.767	1.062	9.646	0.587	-9999	1.862	0.843	3.811	0.885	1.373	1.42	0.725	0.917	1.083	1.973	1.247	1.037	1.453	0.726	1.545	0.864	0.71
259	IPI00021298	KRT20 Keratin, type I cytoskeletal 20	NaN	9999	NaN	-9999	NaN	1.564	NaN	1.242	1.098	1.697	NaN	NaN	1.944	NaN	-9999	1.829	NaN	0.609	0.8	-9999	1.271	NaN	NaN	NaN	9999	0.435	-9999	NaN
260	IPI00007676	HSD17B12 Estradiol 17-beta-dehydrogenase 12	2.156	0.402	0.935	3.408	2.241	3.376	5.054	0.544	0.795	0.46	0.815	0.941	2.65	3.074	0.767	0.795	1.935	0.585	0.856	2.062	1.367	0.75	0.871	0.834	0.297	1.794	0.91	1.101
261	IPI00171573	CCDC109A Isoform 1 of Coiled-coil domain containing p	1.711	1.64	0.535	2.675	1.34	1.566	2.909	1.159	0.933	1.528	1.097	2.231	1.981	1.798	1.071	1.806	1.698	1.243	0.707	2.157	0.863	1.298	0.642	0.389	0.963	0.847	0.972	1.442
262	IPI00013860	HIBADH 3-hydroxyisobutyrate dehydrogenase, mitochon	2.161	1.148	2.382	1.565	1.341	0.164	-9999	1.077	1.476	1.238	0.941	1.612	0.622	1.171	1.29	3.43	3.965	NaN	0.192	0.458	1.426	0.329	0.623	0.884	NaN	0.211	9999	2.995
263	IPI00001091	AFG3L2 AFG3-like protein 2	0.77	-9999	NaN	NaN	NaN	1.489	0.425	-9999	0.486	-9999	NaN	-9999	2.518	9999	9999	-9999	0.902	NaN	-9999	0.794	0.155	NaN	-9999	-9999	-9999	0.524	-9999	0.448
264	IPI00008982	ALDH18A1 Isoform Long of Delta 1-pyrroline-5-carboxyl	3.944	0.313	2.627	-9999	NaN	2.112	1.223	9999	9999	NaN	0.772	NaN	0.685	NaN	9999	1.314	1.139	1.042	0.734	NaN	NaN	0.603	0.774	NaN	0.79	4.701	0.536	-9999
265	IPI00215637	DDX3X ATP-dependent RNA helicase DDX3X	0.185	0.062	0.979	0.121	0.979	NaN	NaN	1.266	0.444	0.082	9999	1.025	0.577	0.105	4.623	0.192	0.415	0.487	1.612	1.746	0.078	9999	NaN	2.091	NaN	0.977	1.482	0.878
266	IPI00017283	IARS2 Isoleucyl-tRNA synthetase, mitochondrial precurs	9999	NaN	NaN	9999	4.093	9999	9999	9999	NaN	NaN	9999	9999	0.269	NaN	-9999	-9999	NaN	9999	9999	NaN	0.618	NaN	NaN	NaN	NaN	9999	8.178	NaN
267	IPI00003031	ISOC2 Isoform 2 of Isochorismatase domain-containing	9999	NaN	NaN	NaN	0.695	NaN	NaN	NaN	NaN	NaN	NaN	NaN	NaN	NaN	NaN	NaN	NaN	NaN	NaN	NaN	NaN	NaN	9999	NaN	NaN	NaN	NaN	NaN
268	IPI00030275	TRAP1 Heat shock protein 75 kDa, mitochondrial precur	7.605	-9999	NaN	-9999	0.998	1.412	-9999	-9999	4.879	-9999	NaN	9999	-9999	0.472	-9999	1.365	0.959	-9999	1.117	1.289	-9999	NaN	NaN	-9999	NaN	NaN	0.65	0.255
269	IPI00024933	RPL12 60S ribosomal protein L12	0.505	9999	0.935	NaN	-9999	9999	-9999	0.456	0.861	1.307	NaN	1.4	0.868	NaN	0.454	3.477	9999	9999	1.287	NaN	1.394	0.633	0.822	-9999	-9999	0.917	0.671	0.678
270	IPI00002520	SHMT2 Serine hydroxymethyltransferase, mitochondrial	2.309	1.549	1.402	3.232	0.454	0.194	1.921	1.339	0.654	2.174	0.394	0.771	1.007	2.305	0.802	2.808	2.399	1.193	1.242	4.036	1.914	1.625	1.177	NaN	1.22	0.443	1.693	2.933
271	IPI00028031	ACADVL Isoform 1 of Very-long-chain specific acyl-CoA d	2.021	0.879	1.665	0.561	0.402	0.826	0.91	0.329	1.716	1.93	NaN	1.169	0.828	1.059	0.744	0.938	0.425	1.717	0.986	0.896	0.778	0.575	0.286	3.839	1.249	2.409	1.814	0.78
272	IPI00029046	KIAA0152 Uncharacterized protein KIAA0152 precursor	4.068	0.546	0.991	0.869	0.466	1.112	1.072	0.452	1.114	0.206	1.313	0.58	1.809	6.147	0.773	0.587	1.847	0.651	0.674	0.751	1.676	-9999	0.333	-9999	0.215	0.82	0.215	0.526
273	IPI00011416	ECH1 Delta(3,5)-Delta(2,4)-dienoyl-CoA isomerase, mitoc	2.66	3.712	1.686	NaN	3.319	0.859	1.15	NaN	1.354	NaN	NaN	1.104	0.623	1.424	0.806	0.661	0.819	1.233	1.689	0.442	1.198	NaN	0.616	0.872	-9999	2.285	0.978	0.655
274	IPI00027233	SCO1 SCO1 protein homolog, mitochondrial precursor	NaN	-9999	-9999	-9999	NaN	NaN	9999	NaN	NaN	NaN	NaN	NaN	9999	9999	NaN	-9999	NaN	NaN	-9999	NaN	NaN	NaN	-9999	-9999	-9999	-9999	-9999	1.053
275	IPI00218200	BCAP31 B-cell receptor-associated protein 31	1.283	0.76	1.307	1.193	2.421	0.978	2.205	2.02	1.148	0.571	0.962	0.216	1.703	1.447	0.7	1.177	1.237	1.431	1.416	0.908	1.434	1.312	1.419	0.543	1.394	1.302	1.924	1.399
276	IPI00004573	PIGR Polymeric-immunoglobulin receptor precursor	NaN	NaN	0.458	NaN	NaN	-9999	9999	9999	3.762	NaN	NaN	NaN	NaN	NaN	2.331	2.413	6.768	1.394	2.597	6.905	5.095	0.811	0.721	-9999	0.699	2.608	NaN	0.922
277	IPI00103242	POF1B Isoform 1 of Protein POF1B	9999	9999	2.036	-9999	NaN	1.359	-9999	-9999	1.322	NaN	NaN	NaN	1.97	9999	1.544	0.562	1.047	0.324	0.572	0.772	9999	-9999	9999	NaN	-9999	NaN	9999	-9999
278	IPI00337335	MYH14 myosin, heavy chain 14 isoform 1	1.998	1.115	0.909	3.012	1.339	1.059	1.169	0.929	1.078	1.476	0.628	2.034	1.265	6.892	0.884	1.034	0.496	1.14	0.839	0.818	0.994	0.689	0.597	8.316	0.487	1.018	1.192	0.948
279	IPI00221234	ALDH7A1 Similar to Aldehyde dehydrogenase family 7 m	3.948	NaN	4.441	0.937	0.956	2.361	1.034	1.625	1.315	0.539	NaN	1.73	1.697	NaN	0.759	1.371	3.314	0.961	0.99	1.024	1.155	0.34	9999	1.344	NaN	1.318	1.285	0.988
280	IPI00414384	HSDL2 Hydroxysteroid dehydrogenase-like protein 2	2.783	-9999	NaN	9999	NaN	9999	9999	0.619	2.05	9999	NaN	9999	9999	-9999	9999	1.603	9999	-9999	9999	-9999	9999	-9999	9999	NaN	-9999	9999	NaN	NaN
281	IPI00021805	MGST1 Microsomal glutathione S-transferase 1	1.339	2.04	1.817	0.613	3.226	1.95	5.08	1.124	0.756	0.705	0.507	2.536	2.547	3.128	1.904	2.135	2.625	1.435	0.972	1.591	1.418	1.612	2.176	0.66	1.316	0.987	0.795	1.754
282	IPI00294911	SDHB Succinate dehydrogenase [ubiquinone] iron-sulfur	1.16	5.257	NaN	-9999	9999	1.092	9999	9999	9999	2.357	NaN	9999	-9999	NaN	1.585	NaN	NaN	0.984	1.541	-9999	NaN	3.536	NaN	-9999	0.312	1.32	-9999	1.312
283	IPI00017292	CTNNB1 Isoform 1 of Catenin beta-1	9999	0.817	NaN	-9999	-9999	2.86	9999	-9999	-9999	-9999	NaN	9999	1.076	1.4	0.648	0.954	-9999	-9999	1.195	9999	-9999	0.865	0.589	-9999	0.77	1.545	9999	-9999
284	IPI00220710	ACOT9 acyl-Coenzyme A thioesterase 2, mitochondrial is	9999	NaN	NaN	NaN	-9999	NaN	NaN	NaN	NaN	NaN	NaN	NaN	NaN	9999	-9999	NaN	NaN	NaN	NaN	9999	0.737	NaN	NaN	NaN	NaN	NaN	NaN	NaN
285	IPI00029744	SSBP1 Single-stranded DNA-binding protein, mitochondr	7.275	-9999	9999	NaN	0.578	9999	-9999	NaN	1.483	-9999	NaN	9999	9999	9999	-9999	9999	NaN	1.129	9999	0.934	1.652	NaN	NaN	9999	NaN	9999	9999	0.858
286	IPI00024993	ECHS1 Enoyl-CoA hydratase, mitochondrial precursor	2.781	NaN	9999	9999	NaN	9999	NaN	9999	9999	9999	9999	NaN	-9999	9999	NaN	9999	-9999	NaN	2.904	4.857	1.931	0.314	1.054	1.468	0.485	7.035	-9999	1.566
287	IPI00012912	CPT2 Carnitine O-palmitoyltransferase 2, mitochondrial	4.253	NaN	9999	9999	9999	-9999	NaN	NaN	NaN	NaN	NaN	-9999	NaN	-9999	9999	0.435	NaN	0.605	9999	-9999	1.328	-9999	3.121	9999	2.026	9999	NaN	-9999
288	IPI00030702	IDH3A Isoform 1 of Isocitrate dehydrogenase [NAD] subu	1.226	-9999	4.314	9999	9999	-9999	-9999	NaN	NaN	NaN	NaN	NaN	NaN	NaN	-9999	NaN	9999	NaN	NaN	-9999	9999	9999	NaN	NaN	NaN	9999	9999	1.166
289	IPI00396321	LRRC59 Leucine-rich repeat-containing protein 59	1.458	-9999	1.058	0.813	0.603	2.095	1.25	2.322	1.522	-9999	9999	0.369	2.41	2.383	1.886	0.497	1.632	0.825	0.579	1.893	1.984	-9999	0.555	-9999	0.704	1.698	0.867	0.851
290	IPI00003925	PDHB Isoform 1 of Pyruvate dehydrogenase E1 compone	1.065	0.507	9999	0.657	0.656	2.893	NaN	-9999	1.825	1.34	9999	-9999	0.831	1.238	0.491	1.074	0.443	NaN	0.626	0.627	0.956	0.488	NaN	-9999	-9999	0.505	0.873	0.573
291	IPI00016801	GLUD1 Glutamate dehydrogenase 1, mitochondrial prec	1.344	1.376	1.778	8.128	0.926	1.419	0.69	6.81	1.588	0.896	NaN	1.348	0.849	1.129	0.844	NaN	1.123	0.649	3.119	1.046	0.974	0.764	0.372	NaN	NaN	1.03	2.644	0.75
292	IPI00000690	AIFM1 Isoform 1 of Apoptosis-inducing factor 1, mitoch	1.296	NaN	1.519	-9999	NaN	-9999	9999	9999	9999	9999	NaN	9999	9999	9999	NaN	NaN	-9999	9999	1.613	0.682	1.028	0.681	1.432	-9999	NaN	9999	3.837	1.314
293	IPI00306748	ABCB7 Isoform 1 of ATP-binding cassette sub-family B m	1.127	0.464	0.499	2.555	3.205	1.944	3.279	2.831	0.745	0.606	2.531	1.489	2.017	2.186	0.956	1.321	1.876	1.213	1.184	2.263	1.871	3.121	1.529	1.027	1.265	0.926	2.673	1.173
294	IPI00182469	CTNND1 Isoform 1AB of Catenin delta-1	10.551	9999	NaN	NaN	2.926	4.459	9999	9999	1.486	-9999	NaN	9999	9999	7.014	4.573	0.739	0.957	0.377	1.031	NaN	1.456	-9999	0.64	1.081	-9999	0.35	NaN	-9999
295	IPI00010951	EPPK1 Epiplakin	4.58	-9999	1.328	NaN	-9999	0.862	NaN	1.393	1.412	1.325	4.285	1.086	0.605	0.613	0.792	0.802	1.426	0.644	1.489	-9999	-9999	-9999	9999	NaN	NaN	9999	NaN	0.566
296	IPI00329719	MYO1D Isoform 1 of Myosin-Id	0.902	-9999	0.96	NaN	-9999	3.078	NaN	0.542	1.298	-9999	NaN	1.112	0.273	4.874	0.872	0.335	1.505	0.815	0.481	0.256	2.609	NaN	1.273	-9999	1.411	1.597	-9999	0.232
297	IPI00001539	ACAA2 3-ketoacyl-CoA thiolase, mitochondrial	3.897	2.682	NaN	NaN	9999	NaN	9999	1.55	3.773	1.433	1.4	9999	NaN	0.384	9999	2.388	NaN	1.696	3.103	NaN	0.643	-9999	NaN	NaN	-9999	9999	NaN	NaN
298	IPI00298237	TPP1 Isoform 1 of Tripeptidyl-peptidase 1 precursor	1.532	9999	0.903	-9999	-9999	-9999	9999	0.354	1.403	0.984	NaN	2.126	-9999	-9999	0.611	-9999	0.968	0.576	4.978	1.325	NaN	0.35	1.821	0.478	0.759	-9999	2.416	-9999
299	IPI00002372	ABCD3 ATP-binding cassette sub-family D member 3	9999	-9999	0.477	0.361	1.923	1.756	9999	1.808	1.173	0.267	1.964	NaN	2.292	4.153	0.761	0.677	1.498	0.23	0.664	NaN	9999	1.531	0.392	-9999	0.271	0.307	0.3	0.329
300	IPI00003970	ME3 NADP-dependent malic enzyme, mitochondrial prec	9999	9999	-9999	NaN	NaN	NaN	1.272	NaN	9999	NaN	9999	9999	NaN	NaN	1.34	9999	NaN	9999	9999	NaN	NaN	0.43	NaN	9999	9999	1.158	9999	-9999
301	IPI00646144	ATAD3A ATPase family, AAA domain containing 3A	0.465	0.832	0.997	NaN	2.612	1.774	2.065	1.317	0.964	1.246	1.23	2.59	1.83	9.607	0.868	0.938	1.668	0.752	1.217	0.815	NaN	2.085	1.397	0.672	1.26	1.303	0.945	1.211
302	IPI00394788	AARS2 Probable alanyl-tRNA synthetase, mitochondrial	9999	NaN	NaN	NaN	NaN	NaN	NaN	NaN	NaN	NaN	NaN	NaN	NaN	NaN	NaN	NaN	NaN	NaN	NaN	NaN	NaN	NaN	NaN	NaN	NaN	NaN	NaN	NaN
303	IPI00009904	PDIA4 Protein disulfide-isomerase A4 precursor	9999	NaN	NaN	9999	NaN	NaN	NaN	NaN	NaN	9999	NaN	NaN	NaN	NaN	NaN	NaN	NaN	NaN	9999	NaN	2.188	NaN	-9999	NaN	NaN	9999	NaN	-9999
304	IPI00304435	NIPSNAP1 Protein NipSnap1	9999	NaN	NaN	NaN	NaN	NaN	1.07	NaN	NaN	NaN	NaN	NaN	-9999	NaN	9999	9999	NaN	NaN	9999	-9999	NaN	-9999	NaN	NaN	NaN	9999	NaN	9999
305	IPI00016610	PCBP1 Poly(rC)-binding protein 1	1.394	-9999	2.763	0.729	0.489	1.397	0.563	0.604	1.081	0.635	NaN	1.609	0.688	1.559	0.753	1.529	0.899	0.462	1.103	1.187	1.223	-9999	1.27	9999	-9999	1.72	1.773	0.709
306	IPI00025491	EIF4A1 Eukaryotic initiation factor 4A-I	1.556	0.619	9999	NaN	NaN	1.588	NaN	9999	1.217	1.086	NaN	2.37	0.539	2.82	2.473	0.982	1.14	1.592	0.738	1.195	1.198	9999	1.189	0.995	-9999	1.047	0.783	NaN
307	IPI00022255	OLFM4 olfactomedin 4 precursor	9999	13.092	2.279	0.187	5.937	1.306	NaN	1.153	9999	NaN	-9999	2.113	NaN	1.069	4.911	6.904	2.639	1.076	2.88	0.326	6.964	NaN	9.254	2.587	5.706	1.112	14.465	2.233
308	IPI00024580	MCCC1 Methylcrotonoyl-CoA carboxylase subunit alpha	1.739	NaN	NaN	-9999	NaN	NaN	NaN	NaN	-9999	NaN	NaN	NaN	-9999	NaN	NaN	-9999	-9999	NaN	NaN	-9999	NaN	NaN	NaN	NaN	NaN	NaN	NaN	NaN
309	IPI00007061	GOLT1B Vesicle transport protein GOT1B	1.218	2.944	1.526	0.955	1.908	1.575	9999	3.513	1.981	1.719	-9999	5.238	0.689	6.369	1.633	1.457	2.777	1.934	1.819	4.363	2.457	2.309	1.881	1.56	2.319	2.729	2.723	1.158
310	IPI00749487	PMPCB 55 kDa protein	NaN	NaN	NaN	NaN	NaN	NaN	NaN	NaN	NaN	NaN	NaN	NaN	NaN	NaN	NaN	NaN	NaN	NaN	NaN	NaN	NaN	NaN	NaN	NaN	NaN	NaN	NaN	NaN
311	IPI00215914	ARF1 ADP-ribosylation factor 1	7.148	9999	NaN	9999	9999	NaN	9999	NaN	9999	NaN	9999	9999	1.161	9999	NaN	NaN	2.119	1.43	3.218	0.731	0.748	0.828	2.328	5.987	1.667	-9999	2.182	1.163
312	IPI00024067	CLTC Isoform 1 of Clathrin heavy chain 1	1.48	1.585	1.146	1.282	1.456	1.956	0.612	1.217	1.023	0.837	0.804	1.065	0.562	1.324	0.953	0.675	0.667	0.703	1.794	1.178	1.336	0.581	0.969	1.196	0.696	1.646	0.669	0.497
313	IPI00301021	SSR1 Isoform 1 of Translocon-associated protein subuni	1.625	2.375	1.06	1.502	0.561	0.543	9999	1.527	1.262	1.262	0.82	2.046	1.744	6.017	1.287	0.972	1.878	1.297	2.015	3.718	1.972	1.876	2.246	1.706	1.486	2.053	2.212	1.836
314	IPI00329600	SCCPDH Probable saccharopine dehydrogenase	9999	1.15	1.106	3.565	9999	2.868	1.481	NaN	0.777	0.69	NaN	1.144	1.142	2.062	0.703	0.769	1.615	1.1	0.755	2.702	1.36	-9999	NaN	-9999	-9999	0.987	0.979	0.815
315	IPI00005254	PARK2 Isoform 1 of Parkin	NaN	NaN	NaN	NaN	NaN	NaN	NaN	9999	NaN	-9999	NaN	9999	NaN	9999	0.909	1.032	9999	1.149	9999	9999	NaN	NaN	NaN	NaN	NaN	NaN	9999	NaN
316	IPI00472171	RPL7 RPL7 protein	0.879	-9999	0.848	0.779	0.716	2.435	1.316	1.999	1.018	0.69	1.271	1.098	0.691	3.358	1.24	1.367	1.168	0.812	0.6	3.176	1.768	0.45	0.636	0.16	0.264	0.98	0.641	0.631
317	IPI00219673	GSTK1 Glutathione S-transferase kappa 1	2.38	0.377	3.096	-9999	NaN	NaN	0.654	-9999	2.707	2.663	-9999	NaN	0.637	9999	9999	3.127	9999	NaN	1.597	0.719	1.27	NaN	1.317	-9999	NaN	2.388	1.353	0.873
318	IPI00005158	LONP1 Lon protease homolog, mitochondrial precursor	2	NaN	-9999	-9999	NaN	2.464	9999	9999	9999	NaN	NaN	NaN	NaN	9999	1.001	-9999	1.446	9999	0.48	-9999	1.302	NaN	NaN	9999	NaN	2.251	2.179	NaN
319	IPI00014230	C1QBP Complement component 1 Q subcomponent-bind	4.598	9999	3.236	NaN	1.372	2.511	0.295	1.306	9999	-9999	-9999	9999	9999	0.665	1.191	1.841	NaN	9999	1.088	9999	1.113	-9999	-9999	-9999	-9999	9999	0.632	1.148
320	IPI00008530	RPLP0 60S acidic ribosomal protein P0	1.328	-9999	2.721	-9999	0.689	1.646	2.865	1.977	0.87	21.742	0.827	0.73	0.424	0.28	0.606	0.859	1.202	6.855	0.942	1.394	1.619	0.472	0.978	0.747	1.285	2.991	0.463	1.86
321	IPI00006865	SEC22B Vesicle-trafficking protein SEC22b	1.304	1.339	0.562	1.329	0.601	2.821	0.952	0.951	0.804	0.601	1.542	0.81	1.409	4.862	0.688	0.866	1.304	0.762	0.528	2.527	1.519	0.406	1.292	0.842	-9999	0.583	0.924	0.857
322	IPI00020618	HIST1H4G H4 histone family, member L	0.346	0.79	NaN	-9999	0.36	1.043	1.482	9999	2.372	3.643	NaN	1.562	0.476	0.552	1.561	2.221	2.685	9999	1.769	0.596	0.495	-9999	1.815	-9999	0.564	0.553	0.614	1.017
323	IPI00009680	MRPL44 39S ribosomal protein L44, mitochondrial prec	9.438	NaN	9999	0.29	9999	9999	9999	9999	9999	NaN	NaN	NaN	9999	9999	9999	9999	9999	1.35	9999	1.643	1.605	-9999	1.138	-9999	-9999	-9999	NaN	0.592
324	IPI00015972	COX6C Cytochrome c oxidase polypeptide VIc precursor	0.658	1.721	1.629	2.8	0.601	1.206	0.839	1.102	0.822	1.643	0.764	1.197	0.923	1.887	1.035	2.006	2.253	1.416	0.911	4.133	0.528	1.75	1.973	0.315	1.043	0.592	0.778	1.776
325	IPI00465248	ENO1 Isoform alpha-enolase of Alpha-enolase	1.884	0.586	1.203	2.276	0.507	3.241	1.171	NaN	0.826	9999	9999	3.328	1.019	1.28	9999	NaN	NaN	9999	9999	NaN	9999	NaN	NaN	NaN	0.79	9999	0.484	9999
326	IPI00014898	PLEC1 Isoform 1 of Plectin-1	0.961	5.201	3.204	1.885	1.615	2.189	3.918	2.345	1.336	0.981	0.909	1.168	0.896	0.785	0.759	1.05	0.77	1.151	0.88	0.865	1.188	1.503	2.118	1.331	2.464	1.372	1.393	1.389
327	IPI00177817	ATP2A2 Isoform SERCA2A of Sarcoplasmic/endoplasmic	1.889	0.276	0.662	1.325	1.2	1.642	1.968	0.968	1.103	0.752	0.588	1.588	1.806	4.29	0.829	1.086	1.648	0.888	0.953	3.664	1.885	1.362	0.832	0.965	0.694	1.409	1.208	1.062
328	IPI00027701	ACADS Short-chain specific acyl-CoA dehydrogenase, mit	3.179	-9999	0.399	NaN	NaN	-9999	-9999	NaN	1.591	NaN	0.824	-9999	1.653	3.181	4.84	0.7	-9999	NaN	0.438	1.868	1.386	0.422	-9999	0.401	NaN	0.84	1.257	1.269
329	IPI00166638	MGC70857 Similar to RIKEN cDNA C030006K11 gene	9999	NaN	NaN	NaN	9999	NaN	NaN	-9999	9999	-9999	NaN	NaN	NaN	NaN	-9999	0.93	NaN	NaN	2.022	-9999	9999	-9999	1.36	-9999	0.417	0.294	-9999	-9999
330	IPI00005198	ILF2 Interleukin enhancer-binding factor 2	9999	0.238	9999	NaN	NaN	NaN	-9999	NaN	NaN	NaN	NaN	NaN	-9999	NaN	NaN	NaN	NaN	NaN	9999	NaN	NaN	9999	NaN	NaN	NaN	-9999	-9999	NaN
331	IPI00645805	IVD Isovaleryl-CoA dehydrogenase, mitochondrial precu	9999	9999	NaN	NaN	-9999	-9999	0.768	1.925	1.752	2.03	1.682	9999	9999	9999	1.039	1.011	1.883	-9999	1.384	9999	9999	1.076	0.987	1.306	2.237	1.548	0.987	1.354
332	IPI00024990	ALDH6A1 Methylmalonate-semialdehyde dehydrogenase	9999	9999	-9999	NaN	9999	NaN	9999	0.473	-9999	4.071	-9999	9999	1.321	-9999	9999	0.923	NaN	1.236	NaN	-9999	9999	NaN	NaN	NaN	NaN	9999	9999	-9999
333	IPI00021891	FGG Isoform Gamma-B of Fibrinogen gamma chain prec	0.98	0.355	0.31	0.433	1.435	0.696	0.663	0.408	2.444	1.174	2.472	0.836	0.269	0.16	0.888	2.461	0.397	1.138	1.43	4	0.281	0.431	1.197	1.121	2.33	1.53	1.153	0.943
334	IPI00100160	CAND1 Isoform 1 of Cullin-associated NEDD8-dissociate	4.605	NaN	-9999	-9999	0.584	1.585	NaN	9999	NaN	NaN	9999	NaN	-9999	NaN	NaN	-9999	0.622	9999	1.033	NaN	9999	2.004	1.287	1.188	0.405	-9999	9999	0.16
335	IPI00005614	SPTBN1 Isoform Long of Spectrin beta chain, brain 1	0.389	7.015	2.3	NaN	1.08	0.933	0.805	-9999	1.276	NaN	1.333	2.522	0.505	1.217	0.505	0.457	1.001	0.691	0.995	1.401	0.634	0.087	0.698	0.462	1.554	1.146	0.75	0.473
336	IPI00554701	UCRC Ubiquinol-cytochrome c reductase complex 7.2 kD	1.451	1.76	0.737	1.321	4.146	1.085	3.002	1.219	0.499	1.207	0.332	1.052	1.455	1.848	0.774	1.57	2.146	1.495	1.34	3.263	0.768	0.437	0.986	0.715	1.013	0.996	0.917	1.439
337	IPI00010796	P4HB Protein disulfide-isomerase precursor	2.405	2.07	0.822	0.647	0.615	0.468	0.684	0.678	3.186	9999	-9999	4.569	0.73	1.894	2.467	0.882	-9999	1.883	0.413	3.968	2.06	1.542	1.124	NaN	2.622	1.638	0.813	1.116
338	IPI00003766	ETHE1 ETHE1 protein, mitochondrial precursor	2.677	-9999	1.902	NaN	9999	NaN	NaN	NaN	9999	NaN	NaN	NaN	NaN	9999	9999	NaN	NaN	NaN	0.727	0.548	1.218	-9999	0.704	-9999	-9999	2.252	1.649	0.871
339	IPI00025796	NDUFS3 NADH dehydrogenase [ubiquinone] iron-sulfur p	1.328	1.322	9999	9999	5.89	NaN	NaN	NaN	NaN	-9999	9999	1.373	-9999	NaN	-9999	9999	9999	0.958	4.789	1.635	0.677	NaN	0.891	NaN	0.718	1.817	0.907	9999
340	IPI00015872	TSPAN8 Tetraspanin-8	9.207	2.923	0.395	NaN	1.468	0.774	9999	3.583	0.808	1.318	9999	3.553	9999	2.969	9999	1.38	3.44	1.512	0.938	-9999	1.862	4.047	1.763	1.576	0.951	9999	9999	1.166
341	IPI00028491	AGPAT5 1-acyl-sn-glycerol-3-phosphate acyltransferase	9999	1.708	0.901	1.024	1.646	1.533	9999	1.077	0.593	1.334	9999	-9999	1.71	9999	1.168	0.595	1.158	0.562	0.523	4.38	2.013	0.526	0.93	-9999	0.813	0.913	0.628	1.162
342	IPI00747849	ATP1B1 Isoform 2 of Sodium/potassium-transporting AT	1.684	1.026	0.406	3.023	2.377	2.459	1.366	0.645	0.731	0.505	0.897	2.275	2.287	2.79	1.117	2.255	2.072	1.109	0.385	1.657	0.999	0.867	0.573	0.297	0.474	0.864	0.55	0.802
343	IPI00384051	PSME2 Proteasome activator complex subunit 2	1.412	9999	0.778	-9999	0.595	9999	9999	NaN	0.351	-9999	NaN	NaN	-9999	9999	9999	NaN	0.701	1.28	2.439	NaN	9999	0.633	9999	NaN	NaN	NaN	NaN	9999
344	IPI00008418	DIABLO Isoform 1 of Diablo homolog, mitochondrial pre	0.058	NaN	NaN	NaN	-9999	NaN	-9999	NaN	NaN	NaN	NaN	NaN	NaN	-9999	NaN	NaN	NaN	NaN	9999	NaN	-9999	NaN	-9999	NaN	NaN	NaN	NaN	NaN
345	IPI00022361	SLC4A1 Band 3 anion transport protein	1.16	0.551	0.096	0.523	1.449	1.208	1.198	0.832	0.564	0.917	1.456	0.476	0.887	1.618	1.481	0.992	1.027	0.725	0.124	1.845	0.979	1.74	0.435	2.231	0.399	0.201	0.475	0.38
346	IPI00793605	CALR 37 kDa protein	2.194	9999	2.215	-9999	0.327	1.369	0.99	NaN	2.111	9999	-9999	9999	1.148	NaN	9999	1.345	0.623	1.294	9999	0.91	1.882	9999	9999	9999	9999	3.244	3.967	2.923
347	IPI00007068	ACTR3B actin-related protein 3-beta isoform 1	1.917	NaN	2.72	-9999	-9999	9999	NaN	NaN	2.008	NaN	NaN	9999	NaN	-9999	9999	0.579	1.151	1.038	9999	-9999	9999	-9999	NaN	-9999	-9999	NaN	NaN	-9999
348	IPI00641829	BAT1;ATP6V1G2 BAT1 protein	9999	NaN	3.454	3.108	1.062	1.674	3.495	9999	1.065	-9999	NaN	1.058	0.619	9999	1.024	1.125	9999	9999	-9999	9999	2.377	NaN	1.421	-9999	2.044	0.727	1.582	0.594
349	IPI00022774	VCP Transitional endoplasmic reticulum ATPase	1.732	1.215	2.023	-9999	0.938	1.373	1.891	4.217	1.507	0.962	0.948	3.796	0.189	1.528	1.222	0.545	1.131	0.789	2.641	1.163	2.504	0.649	1.059	1.917	1.124	1.683	0.866	0.859
350	IPI00478292	SPTAN1 285 kDa protein	1.04	NaN	4.048	-9999	0.278	NaN	9999	9999	2.087	1.232	NaN	0.684	0.641	3.33	9999	-9999	NaN	0.804	4.747	0.231	1.422	1.656	3.076	NaN	-9999	-9999	0.998	0.459
351	IPI00297779	CCT2 T-complex protein 1 subunit beta	0.748	9999	0.638	9999	0.237	-9999	0.303	-9999	9999	-9999	-9999	0.763	1.307	1.903	0.197	2.423	2.241	-9999	0.662	9999	1.1	-9999	-9999	0.673	-9999	2.228	1.342	-9999
352	IPI00414320	ANXA11 Annexin A11	9999	1.676	1.292	1.774	1.382	2.285	1.654	-9999	9999	-9999	0.622	9999	0.553	1.443	1.024	1.445	1.897	9999	2.539	1.545	NaN	1.267	0.656	9999	1.405	2.361	1.413	0.793
353	IPI00377161	HIBCH Isoform 2 of 3-hydroxyisobutyryl-CoA hydrolase,	2.386	NaN	9999	NaN	9999	NaN	NaN	NaN	9999	NaN	-9999	9999	-9999	9999	1.156	-9999	2.076	-9999	-9999	-9999	1.191	NaN	NaN	NaN	9999	-9999	NaN	-9999
354	IPI00140420	SND1 Staphylococcal nuclease domain-containing prote	NaN	9999	NaN	9999	NaN	NaN	NaN	NaN	1.029	9999	NaN	NaN	NaN	NaN	NaN	NaN	NaN	NaN	NaN	NaN	NaN	1.152	NaN	NaN	NaN	NaN	9999	0.664
355	IPI00217871	ALDH4A1 Delta-1-pyrroline-5-carboxylate dehydrogenas	1.509	9999	9999	NaN	NaN	9999	NaN	NaN	9999	9999	NaN	NaN	NaN	NaN	NaN	9999	NaN	NaN	2.012	-9999	NaN	-9999	9999	NaN	NaN	9999	9999	NaN
356	IPI00015602	TOMM70A Mitochondrial precursor proteins import rec	1.679	-9999	0.717	-9999	9999	9999	9999	2.111	9999	NaN	9999	-9999	2.246	3.507	9999	2.057	1.738	NaN	0.654	9999	1.653	NaN	1.034	-9999	2.008	1.033	9999	1.057
357	IPI00219685	NDUFA13 cell death-regulatory protein GRIM19	1.087	NaN	0.6	1.753	0.742	0.827	1.565	1.007	4.142	1.173	0.754	0.539	1.348	1.081	1.073	0.695	1.423	0.754	0.344	0.799	0.926	0.796	0.395	0.047	1.265	0.471	0.604	0.599
358	IPI00019353	AGK Isoform 1 of Acylglycerol kinase, mitochondrial pre	9999	0.741	0.521	-9999	0.779	1.251	1.428	0.612	1.522	1.235	NaN	0.975	0.593	2.957	1.142	0.751	1.334	1.154	0.995	0.571	1.615	0.645	9999	-9999	-9999	2.101	0.612	1.2
359	IPI00027180	ZMPSTE24 CAAX prenyl protease 1 homolog	2.038	2.802	0.502	1.202	2.946	2.032	1.897	13.542	0.84	0.643	0.708	1.441	1.769	2.343	1.264	1.231	2.07	1.376	2.603	3.86	NaN	1.978	1.586	0.936	0.552	1.803	1.324	1.039
360	IPI00386258	MTCH1 Isoform 1 of Mitochondrial carrier homolog 1	NaN	1.503	1.125	1.826	1.841	1.228	2.024	1.748	0.957	0.983	0.672	2.026	2.253	0.667	0.729	1.167	1.379	1.072	0.963	NaN	1.027	2.723	1.321	0.669	1.551	0.53	1.106	0.823
361	IPI00299573	RPL7A 60S ribosomal protein L7a	0.843	1.367	1.161	0.667	0.525	4.27	0.878	1.867	1.273	0.811	1.243	1.641	1.061	4.223	0.986	1.32	1.612	0.883	0.973	1.77	1.362	0.791	0.634	0.495	0.547	1.04	0.536	0.67
362	IPI00791992	CD63 14 kDa protein	NaN	5.877	0.885	NaN	3.491	1.228	NaN	1.305	1.395	1.565	1.08	10.945	1.468	1.553	1.587	2.127	1.383	1.138	1.037	4.009	2.54	3.317	1.264	3.377	2.172	1.895	1.684	1.325
363	IPI00215719	RPL18 60S ribosomal protein L18	1.172	0.495	1.088	1.119	0.921	2.618	0.819	1.616	1.416	0.971	1.346	2.183	1.101	NaN	0.864	1.138	1.778	0.9	0.828	2.915	2.006	0.537	1.249	0.711	0.603	1.109	0.844	0.991
364	IPI00555902	OCIAD2 OCIA domain containing 2 isoform 1	2.486	2.116	0.773	0.581	7.804	4.282	14.379	2.442	1.099	2.056	1.971	4.659	1.842	7.668	1.853	2.703	5.176	1.341	1.721	2.854	0.982	2.329	2.011	1.382	2.078	3.512	2.757	2.053
365	IPI00024915	PRDX5 Isoform Mitochondrial of Peroxiredoxin-5, mitoc	9999	NaN	9999	NaN	9999	0.759	9999	3.914	NaN	-9999	NaN	-9999	NaN	0.121	9999	9999	-9999	9999	5.614	0.593	9999	-9999	9999	1.006	9999	9999	9999	0.689
366	IPI00005264	PKP2 Isoform 2 of Plakophilin-2	9999	NaN	NaN	NaN	NaN	NaN	NaN	NaN	NaN	NaN	NaN	NaN	NaN	NaN	NaN	NaN	NaN	NaN	NaN	NaN	NaN	NaN	NaN	NaN	NaN	NaN	NaN	NaN
367	IPI00023567	GHITM Growth hormone-inducible transmembrane prote	1.421	2.075	0.06	2.311	0.136	2.84	0.049	1.683	0.763	1.997	1.167	1.214	1.27	0.709	0.764	1.975	1.675	1.582	0.41	3.793	1.598	2.872	0.774	0.191	1.383	1.005	0.873	2.586
368	IPI00017767	MGST2 Microsomal glutathione S-transferase 2	1.994	1.104	0.621	3.057	1.771	1.164	2.579	1.025	0.821	0.596	0.655	2.225	3.815	18.193	1.169	2.066	2.531	1.512	1.361	5.605	1.192	1.896	1.031	0.318	0.948	1.248	0.797	1.606
369	IPI00013808	ACTN4 Alpha-actinin-4	0.854	9999	9999	9999	NaN	-9999	-9999	9999	9999	9999	9999	9999	-9999	-9999	9999	-9999	NaN	NaN	9999	NaN	0.871	0.588	9999	-9999	NaN	9999	NaN	NaN
370	IPI00027486	CEACAM5 Carcinoembryonic antigen-related cell adhesi	NaN	12.637	1.677	57.825	14.869	9.973	12.63	2.711	6.628	6.093	2.147	33.738	7.793	15.583	3.118	5.389	4.598	3.733	1.439	13.516	9.279	4.688	7.52	6.164	10.501	2.313	5.824	1.576
371	IPI00306332	RPL24 60S ribosomal protein L24	-9999	-9999	0.778	NaN	NaN	3.461	NaN	0.938	NaN	NaN	-9999	NaN	0.969	NaN	1.994	1.718	NaN	0.722	0.681	9999	9999	0.577	0.751	0.629	-9999	0.905	0.642	0.672
372	IPI00027350	PRDX2 Peroxiredoxin-2	0.729	3.942	1.329	NaN	1.9	1.351	1.017	0.657	1.126	NaN	0.757	2.776	1.036	1.476	NaN	1.682	0.954	9999	1.725	1.299	1.319	0.949	1.152	2.021	1.203	0.823	1.167	1.568
373	IPI00031169	RAB2A Ras-related protein Rab-2A	9999	-9999	0.891	4.597	4.341	1.918	2.693	1.51	0.857	-9999	0.881	-9999	2.387	3.766	1.084	1.632	2.937	1.335	0.593	3.614	1.536	-9999	-9999	NaN	-9999	0.842	0.601	0.865
374	IPI00465361	RPL13 60S ribosomal protein L13	NaN	1.912	0.954	9999	61.74	0.632	NaN	1.136	0.829	1.601	1.864	0.346	0.937	4.463	0.999	1.563	0.736	0.929	0.687	1.199	1.814	0.403	0.838	0.378	4.419	0.87	0.427	0.729
375	IPI00010153	RPL23 60S ribosomal protein L23	1.551	NaN	9999	-9999	-9999	0.904	0.581	9999	1.118	9999	NaN	-9999	0.613	0.294	0.695	0.841	0.226	NaN	0.396	-9999	1.896	-9999	0.367	-9999	-9999	-9999	NaN	-9999
376	IPI00024403	CPNE3 Copine-3	NaN	9999	NaN	9999	NaN	NaN	NaN	9999	NaN	NaN	NaN	9999	NaN	NaN	NaN	NaN	0.422	NaN	NaN	NaN	NaN	NaN	NaN	NaN	-9999	NaN	9999	NaN
377	IPI00015920	SLC25A10 Isoform 1 of Mitochondrial dicarboxylate car	2.472	2.038	0.834	4.299	3.135	2.158	3.554	1.689	0.68	1.791	0.687	2.299	3.682	5.04	0.843	1.148	2.035	2.101	0.674	2.669	1.216	1.897	1.458	0.379	1.504	0.732	1.114	1.532
378	IPI00026154	PRKCSH Glucosidase 2 subunit beta precursor	NaN	NaN	9999	NaN	NaN	NaN	NaN	NaN	NaN	NaN	NaN	NaN	NaN	NaN	NaN	NaN	NaN	NaN	NaN	-9999	0.448	NaN	NaN	NaN	NaN	NaN	NaN	NaN
379	IPI00021985	TM9SF4 Transmembrane 9 superfamily protein member	9999	1.119	0.405	2.207	1.817	3.61	1.221	-9999	9999	1.012	NaN	1.663	2.352	0.422	0.461	0.786	1.128	0.692	0.561	1.787	2.579	-9999	0.646	1.314	-9999	0.955	1.293	0.54
380	IPI00168603	CHDH Choline dehydrogenase, mitochondrial precursor	9999	9999	2.439	-9999	-9999	0.032	0.086	9999	2.099	-9999	9999	0.293	9999	NaN	9999	1.234	9999	1.933	NaN	NaN	0.723	NaN	-9999	NaN	9999	NaN	9999	9999
381	IPI00412713	SAMM50 Sorting and assembly machinery component 5	0.834	2.352	0.517	2.622	1.925	1.074	1.847	1.234	0.779	0.999	0.853	1.1	1.871	2.568	0.652	1.378	1.586	1.103	0.995	2.825	1.109	1.744	1.077	0.694	1.471	1.198	1.548	1.069
382	IPI00022078	NDRG1 Protein NDRG1	3.566	NaN	NaN	9999	4.147	4.66	NaN	NaN	9999	-9999	NaN	9999	NaN	9999	NaN	NaN	9999	9999	0.76	-9999	9999	-9999	NaN	-9999	-9999	NaN	NaN	-9999
383	IPI00296215	TACSTD1 Tumor-associated calcium signal transducer 1	2.724	0.735	0.336	9999	6.201	3.493	3.107	0.491	1.009	1.567	1.805	0.853	2.348	6.836	1.438	1.104	0.863	0.767	0.302	1.903	1.993	NaN	0.433	-9999	NaN	0.447	0.302	0.624
384	IPI00718860	MUC2 Intestinal mucin	9999	0.428	-9999	0.247	0.078	0.076	1.546	0.097	2.642	2.45	2.322	15.941	1.168	1.635	5.788	17.54	2.832	3.22	1.084	3.273	0.269	0.11	0.322	0.737	0.785	0.221	0.104	0.328
385	IPI00008037	ACSL5 Isoform Long of Long-chain-fatty-acid--CoA ligase	2.435	0.575	0.921	-9999	1.802	1.33	2.615	0.488	0.764	-9999	9999	1.013	2.723	8.379	0.839	0.815	1.402	0.633	0.451	0.964	1.922	0.39	0.423	NaN	0.559	0.999	0.693	0.848
386	IPI00016342	RAB7A Ras-related protein Rab-7a	2.214	0.858	1.015	NaN	9999	9999	NaN	-9999	-9999	-9999	NaN	0.834	0.937	9999	NaN	NaN	NaN	9999	-9999	NaN	NaN	NaN	9999	9999	-9999	0.609	0.632	-9999
387	IPI00027497	GPI Glucose-6-phosphate isomerase	2.254	9999	9999	-9999	0.342	2.572	NaN	-9999	0.774	9999	-9999	9999	NaN	0.823	9999	0.68	1.71	2.564	20.142	NaN	3.432	1.624	3.079	3.592	1.763	2.468	NaN	0.165
388	IPI00550021	RPL3 60S ribosomal protein L3	9999	NaN	0.811	9999	9999	9999	-9999	NaN	NaN	NaN	NaN	1.223	-9999	9999	NaN	0.862	1.8	9999	0.539	-9999	NaN	-9999	0.586	0.626	-9999	1.283	1.246	0.447
389	IPI00215997	CD9 CD9 antigen	0.494	2.131	0.81	5.341	1.615	1.67	1.113	0.01	0.675	0.586	0.653	0.208	1.828	0.081	0.448	1.688	0.23	1.222	NaN	2.735	1.597	2.18	2.081	9999	1.807	1.092	0.762	0.891
390	IPI00220906	ACOT2 Isoform 1 of Acyl-coenzyme A thioesterase 2	4.321	NaN	NaN	NaN	NaN	NaN	NaN	NaN	NaN	NaN	NaN	NaN	NaN	NaN	NaN	NaN	0.886	NaN	NaN	-9999	NaN	NaN	NaN	NaN	NaN	NaN	NaN	NaN
391	IPI00218606	RPS23 40S ribosomal protein S23	NaN	NaN	NaN	NaN	NaN	9999	NaN	-9999	NaN	NaN	NaN	NaN	9999	NaN	-9999	NaN	NaN	NaN	NaN	9999	NaN	NaN	NaN	NaN	NaN	NaN	NaN	NaN
392	IPI00741435	LOC652387 similar to double homeobox 4c	-9999	NaN	9999	NaN	NaN	NaN	NaN	NaN	1.032	NaN	NaN	NaN	-9999	2.218	0.504	-9999	0.515	1.547	0.823	0.73	1.345	NaN	NaN	NaN	NaN	1.245	1.817	-9999
393	IPI00290089	CDH17 Cadherin-17 precursor	1.681	1.269	0.637	NaN	NaN	0.886	1.975	0.957	1.138	0.872	1.18	0.427	1.873	10.155	0.778	1.208	1.266	1.018	0.321	1.018	0.775	1.543	0.73	0.995	0.15	0.76	0.679	0.764
394	IPI00555744	RPL14 RPL14 protein	2.079	-9999	9999	42.38	9999	0.864	2.557	9999	NaN	-9999	NaN	9999	-9999	3.983	NaN	1.774	-9999	-9999	-9999	-9999	9999	1.302	-9999	-9999	-9999	9999	0.2	0.316
395	IPI00021841	APOA1 Apolipoprotein A-I precursor	-9999	0.948	1.518	0.373	3.43	NaN	-9999	NaN	0.762	-9999	1.342	1.098	0.351	0.505	0.675	0.85	9999	-9999	0.489	1.511	0.399	0.54	9999	9999	NaN	1.077	1.744	0.633
396	IPI00031697	TMEM109 Transmembrane protein 109 precursor	0.635	2.228	1.276	2.091	0.733	1.09	1.541	1.22	1.13	1.22	0.489	1.127	1.398	1.224	0.582	1.429	1.394	1.222	1.549	3.757	0.87	1.562	1.805	1.954	2.084	0.947	1.325	1.658
397	IPI00018120	DAP3 Mitochondrial 28S ribosomal protein S29	NaN	NaN	9999	NaN	-9999	9999	-9999	NaN	NaN	-9999	NaN	NaN	NaN	9999	9999	NaN	9999	-9999	NaN	-9999	0.9	-9999	NaN	NaN	NaN	NaN	9999	NaN
398	IPI00444704	GRSF1 Isoform 2 of G-rich sequence factor 1	5.706	NaN	NaN	NaN	NaN	9999	NaN	NaN	NaN	NaN	NaN	NaN	NaN	NaN	NaN	9999	NaN	NaN	9999	NaN	NaN	NaN	NaN	NaN	NaN	NaN	NaN	NaN
399	IPI00024913	C21orf33 Isoform Long of ES1 protein homolog, mitocho	9999	NaN	NaN	NaN	NaN	NaN	NaN	NaN	NaN	NaN	NaN	NaN	-9999	9999	NaN	-9999	NaN	NaN	NaN	NaN	NaN	NaN	NaN	NaN	NaN	NaN	NaN	NaN
400	IPI00007927	SMC2 Isoform 1 of Structural maintenance of chromoso	NaN	NaN	NaN	NaN	NaN	9999	9999	NaN	NaN	NaN	NaN	NaN	NaN	NaN	NaN	NaN	NaN	NaN	NaN	NaN	NaN	NaN	NaN	NaN	NaN	NaN	NaN	NaN
401	IPI00017726	HSD17B10 Isoform 1 of 3-hydroxyacyl-CoA dehydrogena	2.825	NaN	NaN	1.016	2.116	1.954	0.558	NaN	9999	-9999	-9999	9999	0.689	9999	1.532	2.543	1.1	0.987	2.651	1.066	1.856	0.345	2.723	1.358	NaN	5.864	NaN	0.921
402	IPI00014053	TOMM40 Isoform 1 of Probable mitochondrial import re	0.992	2.708	0.721	0.956	4.392	1.368	4.169	2.108	0.873	2.254	0.691	1.235	1.175	1.527	1.093	1.408	2.587	1.646	1.532	2.413	1.515	4.215	2.181	0.924	1.976	1.92	1.577	1.493
403	IPI00004670	GALNT3 Isoform 1 of Polypeptide N-acetylgalactosaminy	NaN	NaN	NaN	-9999	NaN	NaN	NaN	NaN	NaN	NaN	NaN	NaN	NaN	NaN	NaN	NaN	NaN	NaN	NaN	NaN	NaN	NaN	NaN	NaN	NaN	NaN	NaN	NaN
404	IPI00641950	GNB2L1 Lung cancer oncogene 7	0.92	NaN	2.472	-9999	9999	NaN	2.074	9999	0.81	1.384	NaN	2.384	NaN	0.373	1.393	1.235	1.11	1.423	9999	0.826	1.117	-9999	0.941	NaN	-9999	1.781	0.805	0.747
405	IPI00396435	DHX15 DEAH (Asp-Glu-Ala-His) box polypeptide 15	-9999	NaN	9999	-9999	NaN	NaN	NaN	NaN	NaN	NaN	NaN	NaN	-9999	9999	1.543	1.395	9999	1.159	3.974	0.964	1.946	-9999	-9999	-9999	-9999	9999	2.912	0.681
406	IPI00019385	SSR4 Translocon-associated protein, delta subunit prec	1.244	37.701	1.098	0.964	5.399	0.107	0.362	0.97	1.122	2.141	0.73	2.807	0.972	3.47	1.078	1.106	1.872	1.28	1.39	2.39	1.749	0.69	0.892	1.417	1.117	1.278	1.735	1.991
407	IPI00479186	PKM2 Isoform M2 of Pyruvate kinase isozymes M1/M2	0.762	9999	0.196	9999	9999	1.236	1.845	NaN	-9999	NaN	6.56	1.555	7.184	0.736	9999	-9999	-9999	9999	-9999	1.565	NaN	0.552	NaN	2.64	9999	0.203	1.019	1.294
408	IPI00470528	RPL15 60S ribosomal protein L15	NaN	NaN	1.216	9999	9999	9999	NaN	0.945	NaN	2.353	0.978	-9999	1.616	9999	0.911	1.703	9999	2.004	1.011	9999	9999	NaN	1.291	-9999	NaN	9999	1.135	1.033
409	IPI00011253	RPS3 40S ribosomal protein S3	1.089	0.584	1.348	4.478	0.89	1.987	1.032	0.916	1.545	NaN	-9999	NaN	0.657	1.588	0.83	1.62	1.517	NaN	1.314	2.903	0.806	1.358	1.287	1.216	-9999	2.122	1.017	0.881
410	IPI00290566	TCP1 T-complex protein 1 subunit alpha	1.202	-9999	9999	-9999	-9999	-9999	-9999	NaN	1.279	-9999	NaN	-9999	-9999	-9999	-9999	-9999	0.53	-9999	NaN	-9999	-9999	NaN	NaN	NaN	NaN	9999	NaN	NaN
411	IPI00100460	DARS2 Aspartyl-tRNA synthetase, mitochondrial precurs	9999	NaN	NaN	NaN	9999	-9999	NaN	NaN	NaN	NaN	NaN	NaN	9999	9999	-9999	NaN	9999	NaN	NaN	-9999	9999	NaN	NaN	NaN	NaN	9999	9999	NaN
412	IPI00001639	KPNB1 Importin beta-1 subunit	1.401	NaN	9999	-9999	2.317	5.051	9999	NaN	NaN	NaN	NaN	9999	0.418	NaN	NaN	9999	NaN	-9999	0.87	-9999	1.21	-9999	-9999	-9999	0.71	NaN	-9999	NaN
413	IPI00000494	RPL5 60S ribosomal protein L5	9999	NaN	-9999	NaN	NaN	NaN	NaN	NaN	NaN	NaN	NaN	NaN	NaN	NaN	NaN	NaN	9999	NaN	NaN	NaN	NaN	NaN	NaN	NaN	NaN	NaN	NaN	NaN
414	IPI00787323	hCG_1988300;LOC730680 similar to Keratin, type II cyto	9999	NaN	NaN	NaN	NaN	NaN	NaN	NaN	NaN	NaN	NaN	NaN	NaN	NaN	NaN	NaN	NaN	NaN	9999	NaN	NaN	NaN	NaN	NaN	NaN	NaN	NaN	NaN
415	IPI00296259	TMED4 Transmembrane emp24 domain-containing prote	NaN	1.323	1.489	1.683	-9999	NaN	9999	9999	NaN	-9999	NaN	9999	2.041	9999	0.718	1.33	NaN	9999	1.648	9999	9999	9999	1.147	NaN	9999	1.848	1.201	1.741
416	IPI00030847	TM9SF3 Transmembrane 9 superfamily protein member	0.432	1.954	0.757	1.783	3.082	4.026	2.745	1.197	1.023	1.306	9999	0.512	1.851	1.537	1.326	2.523	3.585	1.517	0.547	2.435	1.426	0.995	0.582	0.802	0.989	2.121	1.068	1.198
417	IPI00329596	TXNDC14;CTNND1 Thioredoxin domain-containing protei	4.548	3.838	1.129	1.381	NaN	9999	9999	9.176	0.632	0.592	9999	7.966	4.247	1.257	2.351	0.828	1.705	1.357	1.982	1.083	2.303	1.952	1.814	0.814	1.929	3.439	1.613	1.155
418	IPI00009922	C14orf156 SRA stem-loop-interacting RNA-binding protei	9999	NaN	NaN	NaN	NaN	NaN	NaN	NaN	NaN	NaN	NaN	NaN	9999	9999	NaN	NaN	NaN	NaN	0.442	NaN	NaN	NaN	0.682	-9999	0.839	9999	NaN	NaN
419	IPI00479877	ALDH9A1 aldehyde dehydrogenase 9A1	NaN	NaN	NaN	NaN	NaN	NaN	NaN	NaN	NaN	NaN	NaN	NaN	NaN	NaN	NaN	NaN	NaN	NaN	NaN	NaN	NaN	NaN	NaN	NaN	NaN	NaN	NaN	NaN
420	IPI00001890	COPG 98 kDa protein	3.227	1.585	2.572	-9999	0.504	3.464	0.764	-9999	0.839	NaN	2.788	1.231	0.461	0.421	0.689	0.474	1.461	0.806	0.82	1.314	1.993	-9999	9999	0.955	-9999	3.658	1.525	NaN
421	IPI00027626	CCT6A T-complex protein 1 subunit zeta	9999	NaN	1.144	NaN	NaN	NaN	NaN	NaN	NaN	NaN	NaN	NaN	-9999	NaN	NaN	NaN	NaN	NaN	9999	NaN	NaN	1.925	NaN	-9999	-9999	9999	0.403	NaN
422	IPI00179964	PTBP1 Isoform 1 of Polypyrimidine tract-binding protein	4.115	-9999	1.503	9999	9999	2.436	1.161	1.046	0.963	0.846	NaN	0.705	0.637	9999	1.101	0.871	2.316	0.925	2.763	0.864	1.37	0.508	0.784	0.949	-9999	1.296	2.038	0.548
423	IPI00032825	TMED7 Transmembrane emp24 domain-containing prote	0.198	9999	0.918	-9999	-9999	1.542	0.367	0.911	1.487	0.449	2.136	2.171	1.642	9999	0.994	1.361	1.73	0.784	1.689	2.374	0.925	0.525	1.12	0.596	0.538	1.621	1.122	1.571
424	IPI00006690	EPX Eosinophil peroxidase precursor	1.397	1.145	0.939	3.217	0.61	0.454	3.212	1.429	1.407	1.742	0.845	6.442	0.916	3.744	7.23	0.74	3.528	0.931	1.057	5.208	4.057	5.4	4.254	1.273	5.541	0.58	3.486	2.477
425	IPI00014625	CLCA1 chloride channel, calcium activated, family memb	0.167	0.214	0.42	0.78	0.261	0.901	3.833	4.614	1.299	1.106	0.775	1.181	1.952	1.015	0.772	2.847	0.626	0.815	3	0.612	0.346	0.12	1.343	NaN	1.677	0.561	0.685	0.739
426	IPI00011229	CTSD Cathepsin D precursor	0.272	0.442	0.661	0.337	0.465	0.838	0.537	0.509	0.909	1.557	-9999	1.503	0.191	0.987	0.884	0.83	1.386	0.636	1.265	0.999	1.089	0.431	1.004	1.64	1.187	0.252	0.714	0.773
427	IPI00003985	BCS1L Mitochondrial chaperone BCS1	NaN	1.11	0.531	-9999	0.833	1.397	1.642	9999	0.434	-9999	NaN	0.251	0.84	9999	0.969	0.451	0.894	0.42	0.379	0.284	6.534	1.007	1.395	6.657	2.618	2.539	0.245	0.953
428	IPI00744561	IGHA1 IGHA1 protein	-9999	1.461	0.802	2.118	1.542	0.292	2.127	0.544	1.342	2.134	0.609	2.282	0.818	2.271	1.249	0.784	1.317	1.448	2.635	1.312	1.135	0.81	0.521	0.583	0.783	1.053	0.764	0.837
429	IPI00178926	IGJ immunoglobulin J chain	NaN	NaN	NaN	NaN	NaN	-9999	NaN	NaN	NaN	NaN	NaN	NaN	NaN	NaN	NaN	NaN	NaN	NaN	9999	NaN	NaN	-9999	NaN	NaN	NaN	NaN	NaN	-9999
430	IPI00017367	RDX Radixin	-9999	NaN	9999	-9999	9999	1.786	2.099	NaN	0.868	1.307	0.837	NaN	9999	1.683	9999	9999	1.877	1.042	9999	0.763	0.544	0.305	0.897	0.92	9999	9999	0.738	0.303
431	IPI00419424	IGKV1-5 IGKV1-5 protein	0.971	0.961	2.484	4.109	1.114	0.523	1.775	0.558	1.424	3.045	1.966	3.378	2.276	2.508	1.548	1.091	1.706	1.739	3.581	1.812	0.821	0.927	0.689	1.365	1.035	1.075	1.698	1.098
432	IPI00788189	FCGBP similar to Fc fragment of IgG binding protein	0.384	0.216	0.823	0.455	3.275	0.591	0.747	0.245	1.02	1.236	1.314	2.243	0.651	5.227	1.59	2.028	1.962	0.929	1.848	1.146	0.977	0.587	0.822	NaN	0.967	0.465	0.809	0.871
433	IPI00829711	IGHA2 Protein	-9999	9999	1.117	0.904	1.253	-9999	2.091	9999	NaN	NaN	1.679	0.077	NaN	-9999	9999	NaN	9999	1.09	3.233	NaN	-9999	1.014	0.572	1.138	1.465	-9999	0.887	1.95
434	IPI00028520	NDUFV1 Isoform 1 of NADH dehydrogenase [ubiquinone]	0.949	0.496	0.971	0.577	-9999	0.26	0.446	0.704	2.237	-9999	2.506	1.314	0.699	0.857	0.765	1.339	9999	-9999	-9999	1.321	0.62	NaN	NaN	-9999	NaN	2.144	1.462	-9999
435	IPI00022792	MFAP4 Microfibril-associated glycoprotein 4 precursor	0.647	0.366	0.978	-9999	0.128	0.488	1.166	2.139	0.736	0.419	1.492	0.542	0.466	0.225	1.23	0.363	1.128	1.498	0.809	0.517	0.599	0.733	0.614	3.591	0.672	1.258	1.202	1.06
436	IPI00009235	SSR3 Translocon-associated protein subunit gamma	1.163	0.906	1.118	2.494	0.864	0.998	2.624	1.586	1.152	0.421	0.449	1.898	1.527	4.857	0.878	1.148	2.285	1.272	1.262	8.611	2.289	1.778	1.141	0.732	1.19	1.852	1.834	1.833
437	IPI00216691	PFN1 Profilin-1	0.939	NaN	1.152	0.655	1.625	1.695	1.624	0.681	-9999	-9999	9999	9999	2.962	0.6	9999	9999	0.706	0.731	2.916	NaN	NaN	0.713	0.999	9999	9999	1.13	0.725	1.411
438	IPI00013485	RPS2 40S ribosomal protein S2	2.366	NaN	0.878	NaN	0.866	1.452	9999	9999	0.805	NaN	NaN	9999	-9999	1.479	6.617	0.391	2.122	0.68	1.026	-9999	1.37	NaN	NaN	0.665	NaN	1.415	0.685	0.401
439	IPI00233885	UGT1A10;UGT1A6 UDP-glucuronosyltransferase 1-10 pre	0.339	-9999	2.205	14.175	1.973	0.626	0.715	0.086	0.447	0.1	9999	0.268	1.832	0.066	0.948	0.92	0.829	0.564	0.346	0.464	6.013	4.006	2.605	10.154	4.686	0.529	0.853	0.631
440	IPI00328170	GCS1 Mannosyl-oligosaccharide glucosidase	1.702	0.561	2.094	0.877	0.106	1.659	1.001	1.92	1.329	0.408	1.153	1.651	1.338	3.843	1.016	0.896	1.583	1.133	1.323	3.047	1.736	1.191	1.159	0.527	0.7	1.323	2.319	1.12
441	IPI00026932	UGT2B17 UDP-glucuronosyltransferase 2B17 precursor	0.551	1.706	NaN	-9999	0.749	0.92	0.733	2.635	0.736	1.683	-9999	1.328	0.772	0.768	0.706	4.047	2.047	0.506	0.831	2.189	0.835	1.145	0.197	0.326	1.026	1.018	1.305	NaN
442	IPI00216587	RPS8 40S ribosomal protein S8	NaN	NaN	0.856	3.216	2.146	2.053	0.312	2.655	0.969	1.35	0.393	1.606	0.588	0.612	1.992	1.951	1.595	0.942	0.838	1.667	1.404	3.715	0.423	18.024	4.378	1.167	0.604	0.704
443	IPI00221092	RPS16 40S ribosomal protein S16	1.331	0.076	1.227	0.366	0.817	3.866	0.497	0.412	0.952	0.299	NaN	1.037	0.724	3.392	0.852	1.017	0.822	0.524	0.741	2.694	1.865	-9999	0.755	0.802	-9999	1.049	0.586	0.716
444	IPI00025427	RNASE3 Eosinophil cationic protein precursor	0.802	9999	0.744	2.898	NaN	1.155	0.21	1.288	1.218	1.154	9999	6.681	1.267	NaN	5.465	0.56	4.22	0.996	1.104	6.135	8.36	3.338	2.769	4.815	4.675	0.642	2.818	7.827
445	IPI00022300	METTL7A Methyltransferase-like protein 7A precursor	-9999	0.616	0.536	1.305	0.807	NaN	1.088	0.723	0.662	0.651	-9999	0.797	1.142	2.186	0.668	1.012	0.884	1.044	0.511	2.196	1.037	1.16	0.377	1.173	0.745	0.372	0.467	1.306
446	IPI00472939	SPCS2 Signal peptidase complex subunit 2	1.667	2.437	1.197	NaN	1.081	1.367	1.086	1.458	0.85	0.913	0.635	1.266	1.174	3.154	1.032	0.735	1.381	1.163	1.737	2.379	2.561	1.657	1.001	0.426	1.568	1.359	1.535	2.243
447	IPI00555692	ANXA4 ANXA4 protein	1.496	2.544	2.797	4.674	4.484	1.659	3.613	0.808	2.641	1.597	2.146	4.732	2.921	1.345	0.72	1.109	1.745	1.152	4.214	2.093	1.797	0.689	NaN	3.54	3.379	5.396	2.57	0.699
448	IPI00009030	LAMP2 Isoform LAMP-2A of Lysosome-associated membr	1.274	1.639	0.843	2.991	3.06	1.269	4.264	0.326	1.408	2.191	NaN	0.529	0.844	3.765	0.976	1.235	1.2	1.115	1.163	0.99	0.587	1.617	1.039	3.774	2.831	1.503	2.184	0.804
449	IPI00009829	CPA3 Mast cell carboxypeptidase A precursor	-9999	0.086	1.243	0.246	0.12	0.369	NaN	0.349	1.094	1.148	-9999	NaN	-9999	-9999	-9999	-9999	1.668	1.042	NaN	-9999	-9999	-9999	-9999	-9999	-9999	-9999	-9999	-9999
450	IPI00004503	LAMP1 lysosomal-associated membrane protein 1	1.429	4.001	0.943	2.388	3.862	2.002	2.372	1.867	1.676	2.549	2.337	8.289	1.099	2.992	1.839	1.251	1.799	0.998	1.381	9999	NaN	4.069	1.932	2.605	4.701	2.098	1.618	1.372
451	IPI00007940	ERLIN1 SPFH domain-containing protein 1 precursor	1.738	0.657	1.128	1.034	1.07	1.032	1.586	1.024	0.93	-9999	1.85	0.284	2.674	2.351	0.806	0.746	1.627	0.776	1.342	2.244	1.301	0.218	0.801	-9999	-9999	0.809	0.231	1.379
452	IPI00008433	RPS5 40S ribosomal protein S5	-9999	NaN	1.474	-9999	0.951	5.001	NaN	9999	1.065	0.735	-9999	9999	-9999	NaN	0.899	1.246	9999	0.574	1.933	1.674	2.322	0.542	1.266	0.752	0.355	0.635	0.414	0.634
453	IPI00005171	HLA-DRA HLA class II histocompatibility antigen, DR alph	0.564	2.615	1.782	1.67	0.76	0.867	1.418	1.12	0.721	3.587	1.03	1.323	0.56	1.809	0.779	0.781	1.513	0.796	1.083	2.121	1.125	5.264	2.068	1.689	2.783	2.308	1.297	1.262
454	IPI00217030	RPS4X 40S ribosomal protein S4, X isoform	1.61	NaN	0.703	0.602	0.387	1.678	1.289	0.322	1.139	0.748	1.13	1.101	1.137	4.355	1.27	1.059	1.637	1.191	0.698	1.582	1.839	0.299	0.454	0.288	0.539	0.857	0.4	0.757
455	IPI00300050	HSD11B2 Corticosteroid 11-beta-dehydrogenase isozym	0.833	-9999	0.138	0.096	0.17	0.216	1.176	0.915	0.485	0.092	-9999	0.492	1.539	1.842	0.828	0.369	1.308	0.804	0.437	1.31	1.677	0.152	0.195	0.194	0.275	0.134	0.206	0.826
456	IPI00291737	ITLN1 Intelectin-1 precursor	1.134	-9999	NaN	-9999	9999	0.727	9999	NaN	0.496	-9999	NaN	NaN	NaN	NaN	9999	0.259	0.646	1.199	9999	-9999	-9999	0.456	9999	NaN	0.924	9999	-9999	-9999
457	IPI00384952	#NAME?	-9999	1.829	-9999	2.207	NaN	0.179	1.401	0.67	-9999	1.976	0.48	-9999	8.173	0.534	1.234	0.79	1.531	1.261	3.22	NaN	0.995	0.397	9999	NaN	0.432	0.866	-9999	1.419
458	IPI00009507	SYPL1 Isoform 1 of Synaptophysin-like protein 1	1.009	2.234	0.822	1.865	1.885	1.429	1.344	0.857	0.979	1.515	0.936	2.192	1.08	0.821	0.883	1.669	0.99	0.922	1.296	9999	1.035	2.457	1.088	2.397	2.259	1.126	1.554	0.859
459	IPI00010843	APBB1 Isoform 1 of Amyloid beta A4 precursor protein-b	-9999	0.056	-9999	0.256	-9999	-9999	0.14	-9999	0.607	1.139	0.507	0.134	0.734	-9999	0.377	0.435	0.518	9999	9999	9999	-9999	-9999	-9999	-9999	-9999	0.16	0.125	0.765
460	IPI00219682	STOM Erythrocyte band 7 integral membrane protein	0.784	5.553	0.617	2.631	1.919	0.761	1.179	0.906	1.175	2.726	1.098	4.009	1.63	0.603	1.085	1.484	1.45	1.207	0.888	6.232	1.291	7.145	2.11	8.647	2.905	0.749	1.989	0.905
461	IPI00296157	RETSAT Isoform 1 of All-trans-retinol 13,14-reductase pr	0.944	NaN	0.831	-9999	0.429	2.629	6.637	0.546	0.586	0.205	1.816	1.105	1.186	2.04	0.724	0.697	2.083	0.583	0.424	1.047	0.571	-9999	-9999	-9999	0.176	0.74	NaN	0.707
462	IPI00021840	RPS6 40S ribosomal protein S6	9999	-9999	0.994	NaN	-9999	0.418	NaN	-9999	9999	0.357	NaN	NaN	0.655	1.162	1.07	1.141	NaN	9999	1.03	1.636	9999	1.329	1.098	0.572	-9999	1.427	0.747	0.764
463	IPI00154742	IGL@ IGL@ protein	NaN	NaN	1.89	NaN	NaN	NaN	NaN	0.763	NaN	NaN	NaN	9999	NaN	NaN	NaN	NaN	NaN	NaN	NaN	NaN	NaN	9999	NaN	-9999	9999	0.969	1.677	NaN
464	IPI00221088	RPS9 40S ribosomal protein S9	NaN	2.156	0.793	1.561	0.071	2.042	0.064	0.908	0.873	1.454	1.147	2.139	0.821	4.422	1.22	1.758	1.547	1.116	1.299	3.7	1.432	1.714	1.074	1.03	0.87	1.548	1.056	1.159
465	IPI00472057	HLA-C;LOC730410;HLA-B;MICA HLA class I histocompatib	NaN	NaN	NaN	NaN	-9999	0.681	NaN	NaN	0.941	NaN	-9999	3.256	2.25	NaN	1.153	1.136	1.809	NaN	9999	7.707	NaN	NaN	NaN	NaN	NaN	NaN	NaN	NaN
466	IPI00032875	ETFDH Isoform 1 of Electron transfer flavoprotein-ubiqui	0.956	0.968	0.939	1.568	0.756	0.369	4.255	0.635	0.775	2.018	1.398	1.797	0.838	0.673	0.843	1.464	1.293	0.987	1.276	1.102	1.28	0.357	0.786	-9999	0.852	1.774	2.042	9999
467	IPI00015880	TSPO Peripheral benzodiazepine receptor	9999	NaN	1.178	NaN	1.035	1.962	9999	1.594	0.658	2.171	1.786	1.763	4.725	9999	1.028	2.177	1.763	1.713	1.306	2.163	-9999	2.718	1.463	1.335	2.171	0.891	1.622	2.404
468	IPI00376798	RPL11 Isoform 1 of 60S ribosomal protein L11	9999	1.2	1.171	0.883	1.473	0.82	0.335	9999	-9999	2.991	-9999	1.749	0.919	9999	0.826	1.719	1.436	0.938	1.379	3.551	1.662	0.572	0.844	0.577	0.41	1.556	0.647	0.772
469	IPI00017533	MT-CO3 Cytochrome c oxidase subunit 3	0.817	1.852	0.665	4.269	3.572	1.11	1.968	1.656	0.57	1.23	1.172	0.691	4.12	5.145	0.988	2.944	0.996	1.458	0.633	0.68	0.781	1.687	0.77	0.177	0.982	0.618	1.015	2.719
470	IPI00219436	SEC11C Signal peptidase complex catalytic subunit SEC1	-9999	1.394	0.764	NaN	0.673	0.636	9999	1.98	0.512	0.816	0.964	NaN	0.275	NaN	1.23	0.334	0.901	1.204	1.803	9999	3.57	2.459	1.214	2.837	1.033	0.639	1.304	1.407
471	IPI00016786	CDC42 Isoform 2 of Cell division control protein 42 hom	1.192	0.581	1.025	0.679	1.724	2.891	3.721	1.212	0.598	0.329	2.233	1.122	0.451	3.673	0.839	0.907	0.918	0.755	0.349	1.578	1.643	0.622	0.682	0.456	0.386	0.395	0.508	0.42
472	IPI00176489	TTC24 similar to TPR repeat-containing protein KIAA104	NaN	-9999	0.988	NaN	NaN	NaN	NaN	-9999	9999	9999	1.28	-9999	0.837	9999	1.513	2.149	1.608	1.304	0.484	0.767	0.612	-9999	1.543	-9999	-9999	0.354	0.387	1.83
473	IPI00016339	RAB5C Ras-related protein Rab-5C	2.349	0.73	2.152	0.943	-9999	2.941	0.583	NaN	0.873	9999	1.178	NaN	1.566	1.445	0.809	0.45	0.747	0.8	0.51	1.148	1.489	1.503	1.623	NaN	1.103	1.327	1.151	0.799
474	IPI00472284	HLA-C;LOC730410;HLA-B;MICA HLA class I histocompatib	-9999	9999	1.106	NaN	0.933	0.461	1.779	0.818	1.014	1.963	1.118	2.741	1.425	4.077	1.274	1.381	1.446	0.817	0.789	8.008	2.529	2.416	1.909	0.505	1.536	0.859	0.806	0.961
475	IPI00005159	ACTR2 Actin-like protein 2	1.008	NaN	9999	NaN	NaN	NaN	NaN	NaN	9999	NaN	NaN	9999	1.308	-9999	9999	NaN	9999	NaN	NaN	0.678	1.095	NaN	NaN	NaN	NaN	NaN	NaN	NaN
476	IPI00005969	CAPZA1 F-actin capping protein subunit alpha-1	0.632	NaN	NaN	NaN	NaN	NaN	NaN	NaN	NaN	NaN	NaN	NaN	NaN	NaN	NaN	NaN	NaN	NaN	NaN	NaN	NaN	NaN	NaN	NaN	NaN	NaN	NaN	NaN
477	IPI00221091	RPS15A 40S ribosomal protein S15a	-9999	9999	0.437	NaN	NaN	9999	NaN	9999	1.576	1.22	-9999	-9999	2.388	NaN	1.37	1.876	2.861	1.894	1.448	6.409	2.141	1.231	0.92	-9999	9999	NaN	0.49	0.792
478	IPI00031131	C20orf3 Adipocyte plasma membrane-associated protei	NaN	3.697	2.305	2.205	3.317	1.879	2.229	1.21	1.017	0.913	0.852	1.336	1.801	3.373	0.706	1.125	1.279	1.141	1.782	3.493	1.558	0.614	2.087	2.347	1.59	0.87	1.291	1.342
479	IPI00215918	ARF4 ADP-ribosylation factor 4	3.742	0.604	1.167	1.895	1.752	1.784	1.087	0.821	1.342	0.596	NaN	8.027	1.698	9999	1.12	1.475	2.483	0.826	2.013	1.322	1.06	0.973	2.324	2.953	2.065	1.49	1.446	0.777
480	IPI00023958	MPV17 Protein Mpv17	0.952	4.08	0.61	NaN	2.276	1.077	3.496	2.276	0.701	0.916	9999	1.525	1.006	1.284	0.999	0.505	1.62	0.852	1.362	8.076	1.919	4.791	3.949	0.195	1.129	0.558	2.409	0.389
481	IPI00788155	LOC197350 similar to Caspase-14 precursor	0.607	1.47	NaN	9999	1.725	-9999	9999	0.636	1.037	1.39	0.978	0.311	1.29	0.485	NaN	-9999	0.742	9999	NaN	9999	NaN	NaN	NaN	NaN	NaN	NaN	NaN	NaN
482	IPI00022143	FAM62A Isoform 1 of Protein FAM62A	1.405	1.753	1.649	0.129	0.486	1.299	0.588	2.273	1.017	1.456	1.686	0.534	0.696	2.434	0.57	0.565	0.852	0.547	1.349	2.222	1.147	0.55	0.943	0.783	0.233	1.616	1.025	0.742
483	IPI00005162	ARPC3 Actin-related protein 2/3 complex subunit 3	1.085	2.163	0.027	3.052	9999	0.075	1.387	1.514	0.065	2.074	0.852	41.033	7.11	-9999	1.15	9999	8.579	1.148	9999	19.185	1.27	9999	33.208	9999	2.05	1.718	16.881	39.526
484	IPI00376503	PYCR1 pyrroline-5-carboxylate reductase 1 isoform 2	NaN	9999	NaN	NaN	NaN	9999	NaN	NaN	NaN	NaN	NaN	NaN	9999	NaN	NaN	NaN	NaN	NaN	NaN	NaN	NaN	NaN	NaN	NaN	NaN	NaN	NaN	NaN
485	IPI00005677	GNPAT Dihydroxyacetone phosphate acyltransferase	9999	NaN	NaN	9999	NaN	-9999	-9999	NaN	-9999	NaN	NaN	NaN	NaN	9999	NaN	NaN	1.824	-9999	NaN	NaN	9999	NaN	NaN	NaN	NaN	NaN	NaN	NaN
486	IPI00011062	CPS1 Isoform 1 of Carbamoyl-phosphate synthase [amm	9999	9999	-9999	-9999	NaN	9999	-9999	9999	-9999	NaN	NaN	9999	0.754	9999	9999	9999	9999	NaN	NaN	NaN	-9999	NaN	1.991	NaN	NaN	1.025	1.765	1.047
487	IPI00012750	RPS25 40S ribosomal protein S25	NaN	NaN	1.574	1.277	1.318	2.44	9999	0.958	9999	NaN	0.995	9999	0.806	9999	0.897	1.969	1.228	0.547	1.97	5.142	1.46	0.444	1.104	0.648	0.678	2.098	0.865	1.297
488	IPI00032140	SERPINH1 Serpin H1 precursor	0.554	0.817	2.735	1.028	NaN	NaN	4.846	NaN	9999	2.302	1.078	9999	1.698	6.024	3.739	2.242	1.798	0.684	9999	2.95	2.117	1.28	2.771	2.216	2.017	1.553	1.209	2.674
489	IPI00017592	LETM1 Leucine zipper-EF-hand-containing transmembra	1.473	0.359	0.463	0.881	2.061	1.377	0.977	1.451	0.692	0.572	3.766	1.233	2.305	3.905	1.099	1.17	1.701	1.398	0.591	2.34	1.335	1.092	0.984	-9999	0.565	1.24	1.577	1.659
490	IPI00015140	MT-CYB Cytochrome b	-9999	2.349	0.743	1.196	3.754	1.383	2.97	3.061	0.635	1.661	-9999	1.691	9999	1.273	1.692	2.009	1.69	0.941	0.487	1.973	-9999	-9999	1.057	0.574	2.051	1.716	1.232	2.374
491	IPI00644231	CYFIP1 Isoform 1 of Cytoplasmic FMR1-interacting prote	1.047	-9999	0.42	0.203	0.739	3.468	0.19	0.486	0.368	0.204	0.995	NaN	0.647	0.073	0.463	0.193	0.345	0.513	0.49	0.421	0.333	-9999	0.817	-9999	1.041	0.138	0.512	0.795
492	IPI00007244	MPO Isoform H17 of Myeloperoxidase precursor	-9999	7.679	NaN	1.688	0.454	NaN	1.026	0.771	1.64	7.87	NaN	4.386	1.537	-9999	0.819	1.527	0.356	0.866	2.811	2.095	1.607	2.083	NaN	9999	3.128	2.025	4.624	1.235
493	IPI00218466	SEC61A1 Isoform 1 of Protein transport protein Sec61 su	2.29	0.892	1.956	3.986	1.06	1.353	2.191	1.363	1.434	1.317	1.032	2.71	1.91	6.215	1.207	0.966	1.362	1.345	1.825	3.891	1.975	0.471	1.467	1.18	0.344	2.078	0.794	2.644
494	IPI00023334	MRPL4 Isoform 1 of Mitochondrial 39S ribosomal protei	9999	9999	9999	-9999	9999	-9999	NaN	9999	NaN	NaN	9999	1.378	1.13	9999	NaN	NaN	NaN	NaN	0.745	-9999	1.171	NaN	0.94	0.707	-9999	1.421	-9999	NaN
495	IPI00216237	RPL36 60S ribosomal protein L36	1.292	30.819	5.208	18.143	17.324	8.107	9999	3.398	6.349	2.386	3.92	23.757	1.3	2.315	1.183	3.422	3.52	3.69	1.131	4.809	4.252	3.566	3.469	4.394	6.448	2.422	1.644	0.86
496	IPI00419880	RPS3A 40S ribosomal protein S3a	9999	9999	2.066	NaN	9999	NaN	NaN	9999	0.957	-9999	NaN	-9999	9999	9999	NaN	-9999	0.417	-9999	9999	-9999	9999	NaN	NaN	-9999	NaN	2.02	1.388	NaN
497	IPI00013459	NDUFB5 NADH dehydrogenase [ubiquinone] 1 beta subc	9999	1.558	-9999	9999	NaN	-9999	9999	0.744	-9999	0.726	NaN	9999	NaN	9999	0.891	1.344	0.23	1.144	0.88	-9999	-9999	-9999	-9999	-9999	-9999	NaN	NaN	9999
498	IPI00022933	CD74 Isoform Long of HLA class II histocompatibility ant	NaN	2.859	1.042	1.973	0.44	0.622	2.288	1.289	0.859	1.858	0.322	NaN	0.812	0.792	0.579	0.633	1.894	1.296	1.431	4.342	1.444	4.062	1.336	0.564	1.283	2.627	0.773	1.197
499	IPI00297492	STT3A Dolichyl-diphosphooligosaccharide--protein glyc	0.606	0.948	0.953	1.333	1.149	0.966	2.803	1.466	1.125	0.831	0.835	1.374	1.568	3.347	1.1	0.929	1.776	0.914	1.111	2.699	2.419	0.731	0.878	0.874	1.16	1.045	0.944	1.591
500	IPI00001159	GCN1L1 GCN1-like protein 1	1.9	NaN	2.037	NaN	0.879	0.343	0.833	9999	0.733	-9999	9999	1.692	0.429	4.31	1.174	0.62	1.415	0.553	1.228	9999	3.957	1.485	1.574	1.229	-9999	0.798	0.852	0.238
501	IPI00328112	TAP2 Antigen peptide transporter 2	9999	3.961	0.708	-9999	NaN	1.412	9999	1.045	1.291	0.855	0.612	3.963	1.723	1.362	0.454	0.417	1.725	1.255	0.818	11.909	1.966	2	2.926	1.341	1.507	1.556	1.446	0.925
502	IPI00306516	TIMM44 Import inner membrane translocase subunit TI	2.12	NaN	9999	-9999	9999	1.671	NaN	9999	9999	3.69	NaN	NaN	-9999	2.095	0.933	0.933	0.608	9999	1.854	1.283	1.233	1.233	2.561	1.192	-9999	9999	9999	-9999
503	IPI00329598	HSD17B11 Dehydrogenase/reductase SDR family membe	3.722	2.523	1.002	0.368	0.771	0.915	1.093	0.497	0.843	0.289	0.403	0.606	1.195	3.788	1.065	0.943	1.385	0.725	0.604	1.067	1.329	0.348	0.71	0.454	0.45	1.206	0.742	0.807
504	IPI00008495	MT-ND4 NADH-ubiquinone oxidoreductase chain 4	0.798	1.705	0.485	2.065	2.13	1.042	1.706	1.085	0.552	1.258	0.556	1.435	0.761	0.919	1.3	1.434	2.506	1.114	0.614	1.179	1.327	0.551	0.394	0.355	1.353	0.974	1.146	1.112
505	IPI00296337	PRKDC Isoform 1 of DNA-dependent protein kinase catal	1.147	1.319	0.738	1.006	2.214	0.461	0.396	1.323	0.783	1.224	0.627	0.549	3.497	2.557	0.612	2.343	0.815	0.841	9999	0.972	1.767	0.407	1.329	1.435	0.871	0.919	0.785	1.153
506	IPI00012493	RPS20 40S ribosomal protein S20	NaN	NaN	1.331	-9999	9999	9999	-9999	NaN	NaN	-9999	NaN	9999	-9999	9999	NaN	NaN	9999	9999	0.756	NaN	NaN	-9999	0.85	-9999	-9999	0.724	0.513	1.105
507	IPI00026781	FASN Fatty acid synthase	9999	0.654	1.711	-9999	NaN	3.768	9999	NaN	NaN	NaN	9999	9999	0.422	9999	2.732	1.016	9999	9999	0.672	NaN	2.526	-9999	9999	NaN	-9999	9999	9999	0.592
508	IPI00418497	TIMM50 Isoform 2 of Import inner membrane transloca	2.02	-9999	1.62	-9999	-9999	9999	NaN	9999	0.686	NaN	NaN	NaN	-9999	9999	2.091	0.375	0.94	0.455	1.578	-9999	9999	-9999	1.764	-9999	-9999	3.157	NaN	-9999
509	IPI00005721	DEFA1;LOC653600;LOC728358 Neutrophil defensin 1 pre	9999	2.043	2.346	2.1	4.457	0.938	1.468	1.135	0.555	0.816	0.425	4.731	9999	3.537	1.007	1.179	1.346	1.442	6.578	2.499	0.824	0.103	1.486	16.988	3.225	2.593	6.901	5.913
510	IPI00464968	MT-CO1 Cytochrome c oxidase subunit I	1.285	1.983	0.295	0.159	0.326	0.803	1.818	2.155	0.489	1.041	2.183	0.118	0.469	0.86	1.568	1.814	2.497	1.31	0.426	0.082	1.101	0.891	0.91	0.329	1.284	0.513	0.851	1.102
511	IPI00418512	DMBT1 Isoform 4 of Deleted in malignant brain tumors	NaN	9999	1.759	0.373	1.085	3.329	0.601	0.249	NaN	9999	NaN	17.549	NaN	NaN	NaN	NaN	9999	0.504	9999	1.853	1.745	1.303	9999	9999	0.52	9999	NaN	1.32
512	IPI00646963	REEP6 23 kDa protein	9999	9999	1.983	NaN	NaN	NaN	NaN	0.47	9999	-9999	NaN	9999	9999	NaN	2.989	9999	10.303	5.586	9999	-9999	9999	9999	2.919	9999	4.838	9999	9999	0.949
513	IPI00027569	HNRPCL1 Heterogeneous nuclear ribonucleoprotein C-lik	0.869	-9999	2.337	1.111	2.773	2.415	1.985	1.146	1.99	NaN	NaN	4.191	0.709	9999	2.137	2.384	9999	1.148	3.979	1.918	2.064	0.929	9999	9999	-9999	2.18	1.939	1.813
514	IPI00013296	RPS18 40S ribosomal protein S18	-9999	1.552	0.865	NaN	NaN	9999	NaN	1.597	0.838	13.855	NaN	1.869	0.555	4.54	1.874	1.822	2.013	0.694	0.966	9999	2.405	1.307	1.299	0.485	0.208	2.011	1.378	0.84
515	IPI00470741	CEP135 Isoform 3 of Centrosomal protein of 135 kDa	NaN	NaN	9999	NaN	9999	-9999	0.484	9999	NaN	NaN	-9999	NaN	NaN	-9999	NaN	NaN	NaN	1.574	0.67	NaN	NaN	-9999	NaN	9999	1.247	NaN	9999	NaN
516	IPI00025086	COX5A Cytochrome c oxidase subunit 5A, mitochondrial	0.857	1.536	0.618	3.745	2.107	0.935	1.669	1.123	0.644	1.788	0.378	0.978	2.414	3.335	0.993	1.986	1.814	1.247	0.676	1.396	0.428	1.321	0.918	-9999	0.812	0.141	0.543	1.731
517	IPI00017469	SPR Sepiapterin reductase	1.795	-9999	1.732	-9999	1.199	1.801	9999	NaN	1.476	NaN	NaN	9999	0.874	0.655	0.767	1.949	0.75	0.573	9999	0.244	2.4	-9999	0.909	-9999	0.747	1.218	3.38	0.34
518	IPI00001653	ZSWIM5 similar to Zinc finger SWIM domain-containing	NaN	NaN	NaN	NaN	NaN	NaN	NaN	0.842	NaN	-9999	NaN	9999	NaN	9999	0.907	-9999	9999	1.149	9999	9999	NaN	NaN	NaN	NaN	NaN	NaN	9999	NaN
519	IPI00013415	RPS7 40S ribosomal protein S7	1.57	NaN	1.174	NaN	0.563	9999	NaN	NaN	-9999	NaN	NaN	NaN	-9999	-9999	9999	0.753	-9999	9999	1.615	NaN	9999	0.375	1.015	1.119	-9999	1.324	-9999	0.855
520	IPI00217963	KRT16 Keratin, type I cytoskeletal 16	1.299	0.905	1.602	0.226	1.568	0.739	0.546	2.041	0.53	1.236	1.09	1.622	2.847	2.42	0.722	0.503	0.594	2.845	0.784	0.583	1.192	0.694	0.956	2.29	0.936	0.521	1.763	1.436
521	IPI00025100	BCKDHA 2-oxoisovalerate dehydrogenase subunit alpha,	NaN	NaN	NaN	NaN	NaN	NaN	NaN	NaN	NaN	NaN	NaN	NaN	NaN	NaN	NaN	NaN	NaN	NaN	NaN	NaN	9999	NaN	NaN	NaN	NaN	NaN	NaN	NaN
522	IPI00398958	LOC387867 similar to 40S ribosomal protein SA	1.362	-9999	2.476	0.656	9999	NaN	-9999	0.66	1.061	0.803	NaN	9999	0.803	2.975	1.681	1.284	9999	0.518	1.891	9999	1.383	0.386	0.752	0.54	0.556	1.161	0.696	1.002
523	IPI00290827	SLC25A40 mitochondrial carrier family protein	1.712	1.788	1.062	1.67	5.99	2.166	4.664	2.618	0.69	1.98	0.594	1.243	0.826	4.935	1.04	1.395	2.034	1.798	0.826	2.235	2.072	3.142	1.23	0.54	1.921	0.888	3.978	1.341
524	IPI00419237	LAP3 Isoform 1 of Cytosol aminopeptidase	NaN	NaN	NaN	NaN	NaN	NaN	NaN	NaN	NaN	NaN	NaN	NaN	NaN	NaN	NaN	NaN	9999	NaN	NaN	NaN	NaN	NaN	NaN	NaN	NaN	NaN	NaN	NaN
525	IPI00412579	RPL10A 60S ribosomal protein L10a	1.777	0.486	9999	-9999	1.081	NaN	-9999	0.831	9999	0.361	-9999	1.723	1.109	1.879	1.009	-9999	1.541	NaN	1.174	1.161	0.999	-9999	9999	NaN	NaN	-9999	NaN	1.097
526	IPI00024742	UQCRQ Ubiquinol-cytochrome c reductase complex ubiq	1.27	1.265	0.455	0.893	1.906	0.72	2.056	0.68	0.515	0.472	0.934	0.666	2.753	2.057	0.793	1.487	2.065	1.134	0.629	2.931	-9999	0.555	0.405	-9999	0.779	0.548	0.449	1.023
527	IPI00307749	NDUFS7 NADH dehydrogenase [ubiquinone] iron-sulfur p	1.232	NaN	9999	-9999	0.531	-9999	-9999	9999	0.81	-9999	NaN	-9999	-9999	NaN	0.74	-9999	-9999	-9999	NaN	0.26	0.765	NaN	NaN	-9999	0.804	0.59	-9999	NaN
528	IPI00005966	NDUFA12 13kDa differentiation-associated protein vari	NaN	NaN	NaN	NaN	NaN	NaN	NaN	NaN	NaN	NaN	NaN	NaN	NaN	NaN	NaN	NaN	9999	NaN	NaN	-9999	-9999	NaN	NaN	NaN	NaN	NaN	-9999	NaN
529	IPI00294739	SAMHD1 SAM domain and HD domain-containing protei	1.352	NaN	NaN	NaN	9999	9999	9999	-9999	1.435	-9999	NaN	NaN	-9999	0.52	1.45	0.393	0.581	-9999	1.934	0.179	1.151	-9999	-9999	1.172	-9999	9999	-9999	0.508
530	IPI00152981	ACAD9 Acyl-CoA dehydrogenase family member 9, mitoc	1.689	NaN	9999	-9999	1.406	0.929	NaN	-9999	9999	1.877	9999	NaN	-9999	9999	1.487	1.004	1.027	0.94	3.083	0.996	1.367	2.5	9999	9999	NaN	1.67	0.819	-9999
531	IPI00329606	SFXN3 Sideroflexin-3	2.328	1.254	0.906	1.014	1.002	0.802	0.575	0.969	0.847	1.244	2.171	2.039	1.121	1.855	0.441	0.559	1.245	0.741	0.67	2.142	1.429	0.355	1.144	2.625	0.64	0.787	1.216	0.751
532	IPI00298497	FGB Fibrinogen beta chain precursor	0.539	0.391	0.294	0.804	1.634	0.619	0.717	0.374	1.92	1.287	2.854	0.715	0.256	0.162	1.167	2.487	0.719	1.183	0.985	6.101	0.517	0.313	1.064	0.633	1.04	1.742	1.117	1.02
533	IPI00026944	NID1 Isoform 1 of Nidogen-1 precursor	-9999	0.147	-9999	-9999	0.316	0.615	0.451	-9999	1.136	-9999	-9999	0.342	0.9	0.244	0.76	0.698	0.722	0.922	0.264	1.025	0.498	0.614	0.649	0.759	0.695	0.71	NaN	0.55
534	IPI00298281	LAMC1 Laminin subunit gamma-1 precursor	1.908	0.246	1.161	0.425	0.698	0.596	0.302	2.27	0.992	0.479	1.037	1.168	0.673	0.8	1.124	1.163	1.699	1.141	1.58	1.828	0.583	0.475	1.188	-9999	NaN	0.513	0.644	1.092
535	IPI00029928	ELN Isoform 2 of Elastin precursor	-9999	2.976	0.606	0.766	1.419	0.281	0.442	0.914	2.011	1.661	3.268	5.28	1.364	0.202	1.144	1.701	0.49	1.539	2.652	0.328	1.8	0.189	10.09	3.269	1.563	1.208	1.071	0.306
536	IPI00167403	LOC645202;LOC440320 similar to cis-Golgi matrix prote	-9999	0.057	0.106	0.103	-9999	-9999	0.106	0.054	0.556	0.726	0.214	0.15	0.667	0.019	0.285	0.258	0.445	0.885	-9999	2.491	0.184	-9999	0.061	-9999	-9999	0.049	0.094	0.541
537	IPI00023542	TMED9 transmembrane emp24 protein transport domai	1.368	-9999	0.574	1.296	1.174	0.602	0.794	1.583	1.409	0.744	0.929	2.239	2.069	9999	1.257	1.254	1.751	1.118	2.039	1.261	1.798	0.649	1.183	0.416	1.028	0.901	1.077	0.881
538	IPI00299084	TMEM33 Transmembrane protein 33	9999	2.385	1.338	1.64	1.67	2.291	1.054	1.374	0.962	1.269	0.69	2.336	1.337	3.481	1.103	1.774	3.183	1.304	1.066	6.829	1.742	1.886	1.118	2.29	1.429	2.233	2.143	1.567
539	IPI00298971	VTN Vitronectin precursor	NaN	0.09	1.475	0.358	0.705	0.631	0.24	0.308	3.257	0.642	NaN	8.035	1.114	0.563	0.582	1.874	2.204	1.022	NaN	1.395	0.428	9999	-9999	4.814	NaN	1.646	4.529	1.117
540	IPI00028883	NDUFB8 NADH dehydrogenase [ubiquinone] 1 beta subc	1.084	0.739	0.483	1.437	1.066	0.705	1.31	0.499	0.78	0.39	0.741	0.752	2.101	1.003	0.623	1.012	1.823	1.16	0.676	2.396	0.661	0.316	-9999	-9999	0.471	0.229	0.288	0.924
541	IPI00021033	COL3A1 Isoform 1 of Collagen alpha-1(III) chain precurs	NaN	9999	-9999	0.841	NaN	0.289	0.617	-9999	0.747	0.86	0.565	-9999	-9999	-9999	0.821	0.881	0.402	9999	-9999	1.402	-9999	-9999	0.344	0.213	-9999	-9999	-9999	2.721
542	IPI00024757	UQCR Ubiquinol-cytochrome c reductase complex 6.4 kD	9999	1.665	1.243	NaN	NaN	NaN	NaN	NaN	NaN	9999	9999	NaN	NaN	NaN	1.198	NaN	-9999	NaN	NaN	NaN	2.19	9999	NaN	-9999	NaN	NaN	9999	-9999
543	IPI00394809	APOOL Apolipoprotein O-like precursor	1.104	1.543	0.616	0.883	1.588	1.204	0.843	1.006	0.924	0.582	0.756	1.144	0.674	0.587	0.696	0.759	0.657	1.164	1.171	1.124	0.552	0.605	0.86	0.227	0.772	0.856	0.802	1.439
544	IPI00021885	FGA Isoform 1 of Fibrinogen alpha chain precursor	1.184	0.15	0.332	0.22	1.401	0.816	0.797	0.902	0.871	1.371	2.74	0.396	0.364	0.189	0.916	1.865	0.388	1.14	0.622	5.471	0.53	0.325	0.951	2.015	1.035	1.813	1.294	0.598
545	IPI00294755	CLDN7 Isoform 1 of Claudin-7	NaN	1.567	0.164	2.403	4.9	1.591	4.725	0.549	-9999	1.611	-9999	4.718	NaN	9999	9999	9999	NaN	1.704	0.256	9999	NaN	1.783	0.613	0.757	1.14	2.058	0.349	0.882
546	IPI00220416	UQCRB Ubiquinol-cytochrome c reductase complex 14 k	0.982	1.714	0.789	1.976	2.506	1.122	1.419	1.047	0.632	0.635	-9999	0.964	9999	1.782	0.895	1.852	2.183	1.384	3.046	3.611	0.6	0.171	NaN	9999	1.768	-9999	-9999	9999
547	IPI00013937	CMA1 Chymase precursor	9999	-9999	-9999	-9999	-9999	-9999	1.711	0.677	4.22	NaN	-9999	9999	NaN	0.447	3.945	1.417	1.982	1.315	NaN	1.078	-9999	-9999	NaN	-9999	-9999	0.482	0.427	9999
548	IPI00100656	GPSN2 Isoform 1 of Synaptic glycoprotein SC2	9999	NaN	0.815	NaN	0.782	1.251	0.548	1.917	0.806	1.029	1.634	2.058	2.386	NaN	0.721	1.345	1.344	0.601	1.132	NaN	1.197	1.765	0.941	-9999	1.514	0.495	1.626	1.101
549	IPI00026570	COX7A2 Cytochrome c oxidase polypeptide VIIa-liver/he	NaN	0.583	NaN	9999	9999	-9999	1.064	0.284	0.669	0.604	-9999	0.932	NaN	1.753	1.102	1.586	1.876	1.531	9999	9999	-9999	-9999	NaN	NaN	9999	9999	9999	9999
550	IPI00217465	HIST1H1C Histone H1.2	0.154	0.13	0.909	1.22	NaN	9999	0.978	0.613	0.946	1.201	0.26	0.279	0.414	0.025	1.269	0.897	0.09	0.516	2.857	0.04	1.091	0.418	0.853	-9999	1.503	0.17	0.548	0.234
551	IPI00784458	FBN1 312 kDa protein	0.42	0.271	0.917	1.031	1.031	0.435	0.638	0.629	0.444	0.957	1.309	0.457	1.086	0.281	0.763	1.173	0.605	0.797	0.425	2.132	1.105	1.781	1.054	0.785	1.083	0.356	2.1	1.138
552	IPI00218247	TIMP3 Metalloproteinase inhibitor 3 precursor	NaN	-9999	NaN	-9999	-9999	NaN	-9999	9999	9999	-9999	9999	-9999	NaN	0.216	9999	0.761	0.73	9999	NaN	1.106	0.218	-9999	-9999	NaN	NaN	NaN	0.537	9999
553	IPI00013968	COX7C Cytochrome c oxidase subunit 7C, mitochondrial	NaN	2.278	0.485	3.271	2.886	1.038	2.03	1.974	0.708	1.491	0.714	1.496	9999	9999	1	2.47	2.013	1.236	0.576	1.724	-9999	1.04	0.982	0.258	1.03	0.533	0.748	1.622
554	IPI00306322	COL4A2 Collagen alpha-2(IV) chain precursor	0.249	0.543	0.385	0.388	0.141	0.612	0.788	0.426	0.746	0.654	0.999	0.54	1.929	0.201	1.027	1.979	0.628	1.27	NaN	2.429	1.236	NaN	NaN	-9999	2.784	1.721	1.301	1.799
555	IPI00329301	NDUFA11 NADH dehydrogenase [ubiquinone] 1 alpha su	0.718	1.688	1.248	1.348	1.489	1.052	0.993	1.019	0.566	1.502	0.215	1.18	1.307	1.723	0.742	1.396	2.08	1.181	0.777	2.535	0.786	1.012	0.558	0.618	1.212	0.757	0.525	1.134
556	IPI00022426	AMBP AMBP protein precursor	0.703	-9999	-9999	-9999	0.137	0.751	0.163	1.912	NaN	0.313	NaN	-9999	0.238	0.628	-9999	0.436	-9999	NaN	9999	NaN	-9999	-9999	9999	NaN	NaN	NaN	NaN	-9999
557	IPI00025292	MPDU1 Mannose-P-dolichol utilization defect 1 protein	1.255	1.856	0.931	1.084	1.523	0.961	2.863	1.134	1.03	0.958	9999	2.382	2.163	3.303	1.203	1.059	2.564	1.54	1.191	5.694	1.572	1.012	0.757	1.006	1.197	1.647	0.995	1.431
558	IPI00643587	FBXL17 FBXL17 protein	-9999	0.078	0.084	0.158	-9999	-9999	-9999	0.069	0.537	0.887	0.342	0.134	0.846	-9999	0.51	0.486	-9999	-9999	NaN	9999	-9999	NaN	NaN	NaN	NaN	-9999	-9999	0.64
559	IPI00013079	EMILIN1 EMILIN-1 precursor	0.072	0.15	2.295	0.797	0.147	0.447	0.598	0.869	1.065	0.372	1.088	0.551	1.658	0.443	0.833	1.205	1.317	1.243	0.792	2.203	1.252	0.445	1.213	0.647	0.667	0.808	2.397	3.025
560	IPI00007364	CLDN3 Claudin-3	0.593	4.694	0.766	6.238	5.698	2.072	2.746	1.057	1.146	1.338	1.929	4.676	2.316	2.111	1.944	2.791	1.371	1.603	0.331	2.549	1.887	2.059	1.273	0.893	1.622	0.853	0.649	1.098
561	IPI00747242	- 32 kDa protein	NaN	-9999	1.127	0.872	-9999	-9999	0.907	-9999	-9999	0.453	NaN	-9999	-9999	-9999	0.55	1.348	0.387	0.602	NaN	9999	-9999	NaN	NaN	NaN	NaN	-9999	3.137	-9999
562	IPI00166684	LOC727762 similar to NADH dehydrogenase (ubiquinone	NaN	-9999	NaN	1.087	-9999	1.026	NaN	-9999	0.451	-9999	-9999	0.752	9999	9999	-9999	NaN	1.617	-9999	0.383	-9999	-9999	-9999	-9999	-9999	-9999	0.53	0.43	0.814
563	IPI00031036	SLC26A3 Chloride anion exchanger	-9999	0.788	1.645	-9999	NaN	-9999	9999	-9999	-9999	-9999	-9999	NaN	0.932	NaN	0.957	NaN	-9999	1.523	-9999	1.083	-9999	-9999	-9999	-9999	1.155	1.193	-9999	1.438
564	IPI00021785	COX5B Cytochrome c oxidase subunit 5B, mitochondrial	2.049	1.452	0.647	3.102	2.688	0.996	1.638	1.402	0.637	1.32	0.592	0.969	2.33	2.117	0.79	2.35	2.107	1.213	0.971	2.913	0.401	1.319	1.439	-9999	1.143	0.229	0.502	2.21
565	IPI00007979	MT-ND2 NADH-ubiquinone oxidoreductase chain 2	1.225	2.267	-9999	-9999	2.322	0.638	9999	9999	0.712	1.206	NaN	1.91	NaN	0.924	2.825	1.232	NaN	1.299	0.655	-9999	-9999	-9999	-9999	-9999	0.743	0.875	-9999	0.88
566	IPI00220194	SLC2A1 Solute carrier family 2, facilitated glucose trans	NaN	1.627	0.173	5.569	6.204	1.582	2.719	1.711	1.362	1.824	1.977	4.427	1.906	6.206	2.955	2.911	1.967	2.436	0.257	7.399	9999	1.991	2.094	5.037	1.032	0.495	1.199	0.623
567	IPI00028270	CEACAM7 Isoform 2a of Carcinoembryonic antigen-relat	NaN	2.321	-9999	NaN	9999	0.668	9999	-9999	-9999	0.99	1.224	9999	9999	0.943	NaN	1.033	9999	4.396	0.201	9999	-9999	0.423	0.273	-9999	2.708	-9999	-9999	1.153
568	IPI00103940	TETRAN Tetracycline transporter-like protein	1.011	2.504	9999	1.719	1.607	1.873	9999	1.502	0.92	0.749	0.118	2.278	0.282	2.014	0.519	2.024	1.745	0.891	9999	5.58	1.663	1.801	2.542	1.795	1.213	2.216	2.665	1.514
569	IPI00433499	RHBDF2 rhomboid, veinlet-like 6 isoform 1	NaN	9999	NaN	NaN	NaN	NaN	NaN	NaN	NaN	NaN	NaN	NaN	NaN	NaN	NaN	NaN	NaN	NaN	NaN	NaN	NaN	9999	NaN	NaN	NaN	NaN	9999	9999
570	IPI00032107	SLC26A2 Sulfate transporter	1.086	2.449	0.542	-9999	9999	1.285	1.448	1.275	0.7	0.288	NaN	0.7	1.274	NaN	1.475	1.149	1.084	1.896	0.279	0.814	9999	0.814	0.16	0.263	0.412	0.265	NaN	0.923
571	IPI00296922	LAMB2 Laminin subunit beta-2 precursor	0.799	0.075	0.078	0.236	0.016	0.025	0.152	0.095	0.487	0.746	0.347	0.153	0.778	0.024	0.576	0.402	0.562	0.998	NaN	7.755	0.325	2.703	0.079	0.023	0.046	0.182	0.088	0.803
572	IPI00018219	TGFBI Transforming growth factor-beta-induced protein	0.461	0.581	1.685	0.601	0.253	0.802	1.354	0.729	2.35	0.992	1.749	1.482	1.485	0.574	2.11	2.505	1.197	1.174	0.711	1.509	0.77	0.763	2.102	0.716	0.807	1.591	1.22	5.735
573	IPI00760554	HLA-A HLA class I histocompatibility antigen, A-69 alpha	NaN	0.863	0.952	0.509	0.558	0.125	1.345	9999	0.916	0.334	-9999	9999	1.18	4.467	0.681	1.302	NaN	0.899	0.631	9999	3.014	NaN	2.31	NaN	0.673	0.896	9999	9999
574	IPI00008167	ATP1B3 Sodium/potassium-transporting ATPase subunit	-9999	3.999	0.499	1.032	1.957	1.324	NaN	0.767	-9999	0.929	NaN	9999	9999	9999	1.691	1.708	2.114	1.325	0.431	NaN	2.072	1.33	0.954	1.193	0.958	0.933	0.86	0.453
575	IPI00020987	PRELP Prolargin precursor	0.233	0.415	0.99	-9999	0.557	1.47	0.776	NaN	1.985	1.971	0.458	-9999	0.571	0.797	0.517	1.445	0.363	1.579	0.378	0.375	0.183	0.773	1.427	1.216	0.888	0.588	0.284	0.574
576	IPI00411656	PCLO Isoform 1 of Protein piccolo	0.241	0.938	1.141	1.589	1.068	0.78	0.824	1.113	1.093	1.789	0.712	0.384	2.166	0.853	0.844	1.552	0.786	1.057	0.511	0.831	0.98	1.377	0.935	1.983	1.308	0.934	1.08	1.45
577	IPI00296190	C10orf58 Uncharacterized protein C10orf58 precursor	2.74	0.866	0.843	0.751	1.269	0.457	1.813	0.794	0.984	0.551	1.793	3.917	0.974	2.88	0.561	1.182	1.454	1.199	0.951	3.958	0.807	0.769	1.376	0.867	0.778	0.727	1.224	1.262
578	IPI00102685	MYADM Myeloid-associated differentiation marker	1.079	2.05	0.978	0.613	0.442	0.822	0.568	0.918	0.568	1.358	0.503	0.774	0.805	0.193	0.466	0.724	0.599	0.709	0.766	2.058	0.932	1.497	1.066	2.635	2.498	0.979	0.961	1.194
579	IPI00020510	ZCD1 Zinc finger CDGSH domain-containing protein 1	1.469	2.463	0.548	1.778	1.579	0.625	1.39	1.438	0.739	1.086	0.819	1.097	1.587	0.932	0.761	1.315	1.689	1.274	1.107	2.123	1.274	2.929	2.159	0.518	1.707	0.302	0.968	1.786
580	IPI00008998	PTPLAD1 Protein-tyrosine phosphatase-like A domain-co	9999	3.787	1.72	1.465	1.646	2.189	9.116	2.407	1.032	1.247	1.174	2.776	2.343	1.977	0.797	1.275	2.201	1.182	1.603	3.712	1.279	1.343	1.52	0.495	1.179	1.629	2.228	1.56
581	IPI00166079	VKORC1L1 Vitamin K epoxide reductase complex subunit	9999	4.135	1.811	-9999	2.306	1.816	9999	5.931	1.1	1.438	NaN	3.264	-9999	1.589	2.22	1.507	1.942	1.848	2.034	1.451	9999	1.458	1.339	-9999	2.134	1.894	4.97	1.297
582	IPI00301202	RP11-217H1.1 Implantation-associated protein precurs	9999	NaN	1.013	1.98	9999	1.47	1.759	1.079	1.756	0.976	0.702	NaN	1.757	4.423	1.072	1.162	1.939	1.13	1.592	1.796	1.596	1.769	1.115	1.127	1.865	0.735	1.24	1.642
583	IPI00027462	S100A9 Protein S100-A9	0.369	3.713	2.967	NaN	2.289	NaN	NaN	1.444	2.1	8.897	NaN	12.917	0.603	1.032	NaN	2.445	0.39	1.071	2.618	2.032	2.588	2.627	0.74	7.529	2.28	1.61	5.938	1.223
584	IPI00005181	PLSCR1 Phospholipid scramblase 1	9999	9.814	2.13	12.324	8.698	2.775	5.662	1.826	0.934	9.035	0.782	5.879	0.968	5.642	1.36	1.947	1.769	0.904	1.181	4.169	4.02	3.24	2.892	1.576	2.852	0.839	2.525	0.777
585	IPI00019906	BSG Isoform 2 of Basigin precursor	NaN	5.045	NaN	1.932	1.314	1.12	1.057	0.91	NaN	1.143	9999	3.598	1.572	2.379	1.438	1.817	NaN	1.004	0.606	5.156	NaN	2.593	1.283	9999	0.983	0.781	1.074	NaN
586	IPI00216514	CD47 Isoform OA3-293 of Leukocyte surface antigen CD4	9999	0.492	0.882	2.986	1.428	1.319	1.398	1.142	0.469	0.267	1.24	0.701	1.312	1.047	0.722	1.746	1.216	1.778	0.695	1.085	1.266	2.668	1.164	2.018	1.532	0.965	0.654	1.061
587	IPI00217987	ITGAM Integrin alpha-M precursor	0.482	NaN	9999	0.257	2.085	1.463	9999	NaN	2.579	3.664	1.165	9999	1.207	-9999	2.914	1.422	6.285	1.683	1.479	2.232	1.161	1.219	1.538	7.539	3.812	9999	9999	0.352
588	IPI00385428	CEACAM1 Biliary glycoprotein	0.659	3.543	0.353	8.748	0.512	1.181	8.581	0.444	0.748	2.671	0.638	10.467	3.79	3.135	NaN	2.036	9999	3.384	0.438	11.404	2.207	2.49	1.63	1.633	1.182	0.606	2.048	0.965
589	IPI00465290	DNAJC11 Isoform 1 of DnaJ homolog subfamily C membe	0.682	1.329	0.911	9999	2.306	1.655	1.167	0.919	0.694	2.062	1.757	9.345	1.734	1.921	3.498	2.069	0.589	1.163	0.865	NaN	0.808	1.532	1.03	0.578	1.628	0.923	0.76	0.846
590	IPI00059476	DPEP1 Dipeptidase 1 precursor	1.249	2.742	1.582	3.722	4.055	2.014	3.274	1.424	1.37	0.894	0.819	9999	0.797	0.332	1.043	1.37	2.292	3.471	1.141	0.903	NaN	2.277	4.357	1.709	11.659	0.673	37.674	0.937
591	IPI00291792	ITGB2 Integrin beta-2 precursor	-9999	24.69	0.75	NaN	9999	0.792	NaN	2.773	2.743	1.99	1.637	11.679	0.999	NaN	1.311	1.36	3.334	1.692	9999	3.886	0.746	0.623	1.504	10.212	10.067	0.54	1.377	2.157
592	IPI00748728	#NAME?	0.163	9999	0.33	0.237	2.255	1.685	3.469	9999	1.715	1.319	NaN	NaN	0.867	0.051	1.486	1.148	0.983	0.886	1.902	0.538	1.387	2.116	4.416	-9999	1.454	0.159	NaN	1.068
593	IPI00102509	SLC38A5 Solute carrier family 38 member 5	NaN	1.294	NaN	NaN	NaN	9999	-9999	-9999	NaN	2.124	NaN	9999	9999	NaN	9999	-9999	NaN	-9999	0.675	9999	9999	NaN	9999	9999	NaN	0.978	NaN	-9999
594	IPI00007327	TAPBP Isoform 1 of Tapasin precursor	NaN	1.361	0.555	1.805	0.926	0.943	1.44	0.787	9999	0.714	1.004	1.05	1.33	9999	0.854	0.834	2.095	0.971	0.899	9999	9999	0.657	1.25	-9999	-9999	-9999	0.49	0.976
595	IPI00027412	CEACAM6 Carcinoembryonic antigen-related cell adhesi	0.462	15.101	3.35	6.652	17.648	5.554	19.828	3.256	5.033	7.933	4.588	19.692	0.912	4.632	1.469	4.53	1.835	2.284	1.66	7.301	0.958	11.35	6.042	9.998	14.455	2.489	4.568	1.126
596	IPI00022462	TFRC Transferrin receptor protein 1	0.478	2.257	1.403	1.845	0.46	0.228	0.05	5.004	1.247	1.263	NaN	0.148	1.209	0.166	0.063	1.46	NaN	1.165	1.347	2.745	2.3	NaN	1.428	NaN	1.5	4.171	0.979	0.56
597	IPI00063130	UNQ501 MBC3205	1.045	3.614	1.488	1.279	1.717	1.201	2.846	1.59	1.149	1.061	0.56	1.895	1.757	2.483	0.768	1.011	1.415	1.149	3.005	2.999	1.713	2.577	1.181	1.32	1.635	1.245	1.3	2.002
598	IPI00106966	TMEM70 Isoform 1 of Transmembrane protein 70	NaN	4.47	-9999	1.058	9999	2.307	5.128	3.173	0.933	1.476	NaN	9999	9999	9999	1.427	2.658	9999	9999	1.23	0.489	NaN	NaN	9999	NaN	9999	1.656	1.477	1.133
599	IPI00218433	CYBA Cytochrome b-245 light chain	9999	9999	9999	9999	9999	-9999	2.289	1.434	3.758	4.033	0.919	8.433	2.042	3.35	NaN	1.409	4.075	NaN	NaN	9999	NaN	9999	1.346	9999	1.191	1.663	9999	NaN
600	IPI00550380	TMEM160 Transmembrane protein 160	NaN	9999	NaN	NaN	9999	NaN	NaN	9999	NaN	NaN	NaN	NaN	NaN	NaN	NaN	NaN	NaN	NaN	NaN	NaN	NaN	9999	9999	NaN	9999	NaN	9999	NaN
601	IPI00022277	CCDC56 Coiled-coil domain-containing protein 56	NaN	NaN	NaN	NaN	-9999	NaN	NaN	9999	NaN	1.677	-9999	NaN	NaN	0.605	NaN	NaN	NaN	NaN	1.124	NaN	NaN	1.485	3.108	-9999	2.221	9999	0.932	9999
602	IPI00414168	MARCH5 E3 ubiquitin-protein ligase MARCH5	NaN	2.869	0.878	9999	9999	9999	9999	1.973	NaN	1.505	0.667	9999	3.433	9999	0.765	NaN	9999	1.458	0.786	NaN	NaN	3.49	1.24	-9999	1.733	0.871	1.4	1.499
603	IPI00298860	LTF Growth-inhibiting protein 12	-9999	2.808	0.302	4.206	0.14	1.793	2.59	NaN	0.346	1.741	-9999	0.094	0.281	0.007	0.577	0.055	0.029	0.265	1.286	2.874	0.195	2.362	0.286	0.856	1.055	0.174	0.366	0.82
604	IPI00027493	SLC3A2 4F2 cell-surface antigen heavy chain	NaN	1.219	1.406	1.231	2.092	0.666	4.572	1.192	0.908	5.821	4.337	6.041	0.694	3.962	1.322	2.171	1.538	1.433	1.505	19.285	0.278	2.601	1.513	1.859	3.978	2.623	1.856	1.423
605	IPI00027409	PRTN3 Myeloblastin precursor	9999	8.683	1.849	0.492	9999	NaN	1.101	1.467	2.062	6.871	-9999	9999	3.079	9999	1.066	4.291	9999	1.611	1.306	NaN	3.687	4.286	2.776	3.799	2.42	NaN	8.006	-9999
606	IPI00168265	RTP1 Receptor-transporting protein 1	9999	2.652	9999	9999	NaN	NaN	-9999	3.143	0.72	2.381	9999	-9999	1.885	9999	1.018	1.784	4.739	1.377	NaN	9999	1.919	3.034	1.035	0.462	-9999	NaN	9999	-9999
607	IPI00247063	MME Neprilysin	-9999	9999	9999	NaN	NaN	NaN	NaN	NaN	NaN	NaN	NaN	NaN	NaN	NaN	9999	NaN	NaN	NaN	NaN	NaN	NaN	NaN	NaN	NaN	NaN	NaN	NaN	NaN
608	IPI00024976	TOMM22 Mitochondrial import receptor subunit TOM2	1.547	3.887	1.769	NaN	4.386	2.258	3.014	2.082	0.839	2.065	0.879	3.674	3.012	9999	1.308	1.18	2.161	2.291	1.584	9999	1.278	3.05	3.145	0.913	1.241	2.429	2.34	1.839
609	IPI00299086	SDCBP Syntenin-1	9999	9999	-9999	9999	9999	9999	9999	NaN	0.476	NaN	NaN	2.954	-9999	9999	1.193	2.949	9999	9999	9999	9999	9999	0.934	10.204	3.026	9999	1.13	9999	-9999
610	IPI00026241	BST2 Bone marrow stromal antigen 2 precursor	NaN	0.927	NaN	9999	-9999	NaN	9999	NaN	NaN	9999	NaN	NaN	NaN	NaN	-9999	-9999	9999	0.643	NaN	NaN	NaN	9999	NaN	NaN	NaN	NaN	9999	NaN
611	IPI00220835	SEC61B Protein transport protein Sec61 subunit beta	9999	3.293	-9999	9999	9999	-9999	9999	1.781	1.217	0.944	1.006	3.069	9999	9999	1.27	1.211	1.813	1.51	2.148	3.923	9999	2.557	1.888	-9999	1.781	9999	1.409	2.385
612	IPI00001754	F11R Junctional adhesion molecule A precursor	NaN	2.701	0.877	9999	9999	2.575	9999	1.139	1.291	1.841	NaN	5.906	2.124	9999	1.26	1.914	9999	1.166	0.905	5.565	-9999	2.287	0.901	1.64	0.779	1.471	0.625	0.946
613	IPI00008986	SLC7A5 Large neutral amino acids transporter small sub	NaN	9999	9999	9999	NaN	NaN	NaN	9999	NaN	2.628	-9999	NaN	9999	NaN	-9999	1.482	9999	9999	9999	9999	NaN	0.981	9999	9999	9999	NaN	NaN	NaN
614	IPI00000190	CD81 CD81 antigen	0.455	1.446	0.729	1.538	0.796	0.675	0.996	0.791	0.447	0.654	0.762	0.773	0.668	0.212	0.574	0.525	0.613	0.676	0.668	2.058	1.116	2.478	1.282	1.195	1.935	0.653	0.461	0.952
615	IPI00166483	C17orf61 Uncharacterized protein C17orf61 precursor	1.037	3.783	0.516	-9999	2.618	1.216	9999	1.485	0.582	1.688	NaN	2.711	-9999	1.502	1.057	0.694	2.687	1.424	9999	9999	0.894	1.336	2.579	0.322	1.892	2.057	10.706	2.142
616	IPI00014301	OXA1L Oxidase (Cytochrome c) assembly 1-like	-9999	1.276	NaN	-9999	NaN	NaN	9999	-9999	NaN	0.868	0.92	NaN	-9999	-9999	0.946	1.579	NaN	9999	9999	NaN	-9999	9999	1.981	-9999	NaN	NaN	-9999	NaN
617	IPI00794229	SPCS1 9 kDa protein	0.885	2.525	1.298	1.227	0.663	0.718	2.804	1.537	1.822	0.903	0.611	2.32	1.059	3.28	0.786	0.739	1.99	1.365	1.539	3.997	2.466	2.023	1.153	-9999	1.308	0.862	0.738	1.75
618	IPI00398625	HRNR;RPTN Hornerin	NaN	3.612	2.886	9999	2.778	0.311	0.421	0.903	-9999	1.99	9999	0.453	9999	1.18	0.759	1.903	0.268	1.465	0.588	1.518	1.213	0.725	9999	-9999	1.798	1.182	9999	4.387
619	IPI00016968	SDHC Succinate dehydrogenase cytochrome b560 subuni	1.928	1.035	0.559	0.593	0.517	2.749	0.464	1.753	0.685	1.15	2.913	1.119	9999	-9999	0.83	1.866	1.805	1.523	1.59	0.68	0.982	2.309	0.945	0.52	1.205	1.295	1.6	1.894
620	IPI00292135	LBR Lamin-B receptor	-9999	4.221	1.463	2.347	4.332	2.42	6.721	1.434	1.26	0.943	0.916	1.554	1.185	3.876	1.055	1.731	1.866	1.693	1.561	5.808	2.006	0.508	2.558	NaN	0.632	1.468	1.271	1.601
621	IPI00472169	HLA-DRB2 HLA class II histocompatibility antigen, DW2.	NaN	2.411	0.779	NaN	NaN	9999	9999	NaN	-9999	-9999	NaN	0.944	NaN	NaN	0.895	-9999	NaN	0.649	-9999	NaN	0.632	3.26	NaN	1.007	NaN	1.428	1.196	1.072
622	IPI00219383	NDUFB3 NADH dehydrogenase [ubiquinone] 1 beta subc	NaN	1.661	NaN	9999	9999	-9999	9999	9999	-9999	1.194	-9999	1.067	NaN	-9999	1.402	1.001	2.14	1.071	1.229	9999	NaN	-9999	-9999	-9999	0.671	NaN	NaN	9999
623	IPI00025049	M6PR Cation-dependent mannose-6-phosphate receptor	NaN	0.632	0.75	9999	NaN	NaN	NaN	1.262	-9999	1.175	NaN	0.979	0.83	9999	0.726	0.71	0.702	0.756	9999	9999	9999	NaN	NaN	NaN	9999	1.505	1.052	0.63
624	IPI00022624	GPRC5A Retinoic acid-induced protein 3	NaN	9999	9999	9999	9999	NaN	NaN	NaN	-9999	9999	NaN	NaN	NaN	9999	NaN	NaN	NaN	NaN	9999	NaN	-9999	9999	9999	9999	3.351	9999	3.166	9999
625	IPI00010697	ITGA6 Isoform Alpha-6X1X2B of Integrin alpha-6 precurs	0.478	1.181	0.473	3.909	3.525	2.758	0.827	1.415	2.162	2.688	9999	3.366	1.706	NaN	1.14	1.638	1.537	1.153	1.257	1.685	1.803	0.645	1.225	1.181	1.13	1.597	2.267	1.296
626	IPI00018034	SURF1 Surfeit locus protein 1	NaN	1.753	1.187	-9999	1.227	1.239	4	2.08	0.745	1.113	NaN	1.735	0.911	3.405	0.914	1.111	NaN	9999	1.103	9999	9999	1.416	9999	NaN	1.169	-9999	1.081	1.065
627	IPI00022892	THY1 Thy-1 membrane glycoprotein precursor	1.775	5.238	1.944	1.574	0.214	0.19	0.896	3.285	0.959	1.514	NaN	2.065	-9999	0.568	1.627	1.682	1.564	1.459	0.882	3.612	1.995	9999	3.249	1.939	3.144	2.541	3.906	1.783
628	IPI00171411	GOLPH2 Golgi phosphoprotein 2	0.752	1.913	1.32	2.558	2.684	0.141	0.205	NaN	0.752	1.691	0.202	0.675	3.092	0.813	2.907	1.88	NaN	2.925	0.592	1.38	1.562	1.619	0.893	-9999	1.184	2.216	0.473	1.202
629	IPI00293853	GPA33 Cell surface A33 antigen precursor	3.625	3.162	0.214	6.779	8.514	1.363	9999	0.769	0.861	0.77	1.945	3.244	3.346	9999	1.566	2.223	5.686	1.514	0.245	2.021	0.612	0.988	0.473	-9999	0.53	0.706	0.069	0.743
630	IPI00021353	SAG S-arrestin	NaN	1.578	-9999	9999	1.991	0.747	1.716	9999	0.924	1.845	9999	NaN	1.442	0.493	0.949	1.113	NaN	1.124	NaN	9999	0.945	NaN	NaN	NaN	NaN	NaN	9999	NaN
631	IPI00005778	PRG3 Proteoglycan 3 precursor	9999	0.659	0.949	1.806	-9999	0.457	1.292	0.597	NaN	0.951	9999	1.04	1.499	9999	9999	NaN	9999	1.269	1.164	9999	9999	9999	9999	1.45	9999	0.291	6.568	0.706
632	IPI00300620	IFITM1 Interferon-induced transmembrane protein 1	0.901	1.438	0.488	0.414	4.06	0.283	0.212	0.366	0.951	0.901	0.9	0.444	0.701	0.192	0.782	1.475	1.493	0.972	0.527	2.614	0.663	0.347	0.654	0.367	0.814	0.34	0.229	0.842
633	IPI00307547	C9orf46 Uncharacterized protein C9orf46	0.215	1.468	3.757	NaN	0.936	1.844	0.357	2.256	1.053	1.399	0.637	0.899	1.467	0.339	0.764	1.088	0.308	1.899	1.313	0.301	0.56	2.657	1.395	0.44	1.607	NaN	0.907	0.56
634	IPI00218646	CYBB Cytochrome b-245 heavy chain	NaN	7.573	1.33	3.571	4.036	0.589	1.367	1.751	1.836	3.175	-9999	2.9	0.59	0.498	1.493	1.534	1.493	1.199	1.945	9999	0.747	2.444	9999	11.485	4.982	2.051	3.474	1.626
635	IPI00013957	SLC25A20 Mitochondrial carnitine/acylcarnitine carrier	9999	1.302	0.742	1.249	1.112	0.709	1.489	0.613	0.852	0.921	0.72	1.55	0.847	1.683	0.617	1.21	1.47	1.203	0.77	4.009	1.263	1.108	1.048	0.529	1.474	0.769	1.132	1.127
636	IPI00013271	DERL1 Derlin-1	9999	3.508	1.335	-9999	1.252	-9999	0.846	1.806	1.15	1.368	9999	4.664	0.924	4.199	1.611	1.202	1.576	1.377	1.329	5.166	2.751	0.975	0.702	1.147	1.536	2.075	1.927	1.435
637	IPI00298851	CD151 CD151 antigen	NaN	3.91	0.644	0.445	2.128	1.986	2.55	1.554	0.649	1.441	NaN	4.402	1.458	0.652	1.248	2.275	1.496	2.061	1.117	3.566	1.131	1.081	1.562	0.753	1.334	2.106	0.949	1.085
638	IPI00013972	CEACAM8 Carcinoembryonic antigen-related cell adhesi	9999	1.244	0.517	1.06	1.109	1.159	1.791	0.136	0.904	0.186	3.074	0.409	1.028	0.574	0.811	0.939	1.335	1.024	0.555	3.469	1.751	0.541	0.98	1.606	2.886	0.256	0.293	0.164
639	IPI00003909	SLC2A3 Solute carrier family 2, facilitated glucose trans	0.143	0.803	0.679	0.505	3.25	0.703	9999	4.923	2.594	0.606	NaN	5.097	9999	0.471	0.33	2.56	2.145	2.175	9999	9999	9999	9999	9999	9999	5.138	0.105	0.286	0.047
640	IPI00022975	ALOX5AP Arachidonate 5-lipoxygenase-activating protei	NaN	9999	NaN	NaN	9999	NaN	9999	9999	NaN	9999	9999	NaN	-9999	-9999	NaN	0.154	0.037	NaN	-9999	0.018	NaN	0.085	0.547	0.363	9999	NaN	9999	-9999
641	IPI00010746	PTDSS1 Phosphatidylserine synthase 1	-9999	9999	1.287	-9999	2.29	1.367	9999	2.851	1.223	1.834	NaN	2.887	1.366	9999	1.979	2.116	1.493	2.053	1.181	2.442	1.722	2.483	1.252	1.476	2.425	1.665	2.723	0.918
642	IPI00473006	HLA-C;LOC730410;HLA-B;MICA HLA class I histocompatib	9999	4.872	NaN	NaN	NaN	9999	9999	NaN	NaN	0.915	NaN	NaN	NaN	9.88	9999	NaN	9999	1.135	0.617	9.644	NaN	NaN	NaN	-9999	0.821	0.545	NaN	NaN
643	IPI00784376	MTP18 Similar to mitochondrial protein 18 kDa isoform	0.465	9999	1.223	1.024	-9999	0.64	9999	1.54	1.057	1.613	NaN	-9999	1.948	1.079	-9999	1.451	1.269	1.102	-9999	1.066	0.819	1.437	1.009	1.308	-9999	1.422	1.627	1.544
644	IPI00255052	NDUFB9 NADH dehydrogenase [ubiquinone] 1 beta subc	0.689	2.607	0.943	1.885	1.262	0.468	1.577	-9999	0.693	1.937	0.356	1.06	1.557	0.928	0.614	0.544	2.079	0.983	3.238	2.714	0.517	-9999	NaN	-9999	-9999	0.638	0.3	2.296
645	IPI00152441	HM13 Isoform 1 of Minor histocompatibility antigen H1	1.361	3.584	9999	2.244	2.303	1.342	3.557	1.885	2.259	1.274	0.373	4.876	1.403	2.672	1.063	0.911	2.218	1.319	1.151	1.406	2.755	2.178	2.043	1.205	2	1.275	1.779	1.547
646	IPI00005068	SLC44A1 Isoform 2 of Choline transporter-like protein 1	0.864	1.288	0.822	0.599	1.648	1.888	2.208	NaN	1.529	1.024	1.311	3.018	1.403	3.15	1.611	1.717	1.289	1.291	0.705	0.52	1.214	1.161	0.845	1.531	1.035	1.264	0.69	1.179
647	IPI00096986	C20orf108 Isoform A of Uncharacterized protein C20orf	9999	9999	1.045	-9999	9999	1.72	9999	9999	0.56	1.091	NaN	9999	NaN	9999	3.015	1.12	1.573	1.552	1.374	NaN	9999	5.535	2.354	1.114	2.946	9999	9999	1.461
648	IPI00011448	MUC13 Mucin-13 precursor	-9999	3.739	2.16	NaN	9.032	2.924	2.012	0.44	1.413	4.56	0.766	6.553	4.119	1.165	1.515	1.606	2.261	2.663	1.088	1.242	1.718	0.656	1.193	1.514	1.247	1.658	1.046	0.841
649	IPI00219111	TRAM1 Translocation-associated membrane protein 1	-9999	3.924	1.111	0.963	1.263	0.766	1.579	2.236	0.94	1.291	1.136	5.006	1.173	1.153	1.361	1.366	1.587	1.03	0.555	3.679	2.185	2.501	0.826	1.181	1.427	1.814	1.704	1.928
650	IPI00022832	BRP44 Brain protein 44	0.838	1.502	0.566	1.129	1.946	0.651	1.768	1.128	0.611	1.626	0.66	1.655	2.175	3.846	1.04	1.431	1.566	1.257	0.609	1.634	1.194	1.731	1.115	0.347	1.17	0.788	0.665	1.4
651	IPI00022463	TF Serotransferrin precursor	NaN	9999	-9999	9999	-9999	NaN	-9999	9999	1.131	0.741	NaN	-9999	NaN	0.397	NaN	1.341	0.676	2.009	NaN	NaN	9999	1.009	NaN	NaN	NaN	9999	1.234	0.762
652	IPI00384280	PCYOX1 Prenylcysteine oxidase precursor	-9999	-9999	2.764	NaN	-9999	2.248	9999	NaN	1.489	-9999	-9999	NaN	NaN	-9999	1.102	0.497	-9999	NaN	NaN	9999	1.197	NaN	-9999	-9999	NaN	9999	NaN	9999
653	IPI00027769	ELA2 Leukocyte elastase precursor	NaN	2.592	9999	NaN	NaN	3.569	NaN	0.097	0.825	NaN	NaN	NaN	9999	NaN	-9999	NaN	5.019	1.173	0.869	9999	9999	8.828	3.926	11.758	3.094	NaN	0.33	NaN
654	IPI00013946	SYNGR2 Synaptogyrin-2	0.247	9999	-9999	-9999	NaN	NaN	NaN	1.933	0.795	2.023	1.67	0.33	NaN	0.228	0.565	1.013	0.354	0.671	1.391	NaN	NaN	1.119	0.988	1.314	15.865	1.523	0.985	1.332
655	IPI00018855	ATP6V0C Vacuolar ATP synthase 16 kDa proteolipid sub	1.983	7.584	9999	1.666	1.535	2.375	2.879	9999	1.557	2.847	1.051	9999	1.111	1.989	1.058	2.057	2.009	1.376	0.736	4.141	1.91	2.809	1.145	1.646	2.181	2.135	1.87	2.349
656	IPI00301280	TMEM43 Transmembrane protein 43	0.466	2.009	1.323	0.675	0.101	0.872	2.459	1.077	0.486	0.797	1.196	1.127	1.017	0.902	0.574	1.039	1.379	1.038	2.176	1.693	0.724	2.434	2.199	1.756	2.397	1.264	1.92	1.369
657	IPI00056414	MAL2 Protein MAL2	NaN	9999	NaN	9999	9999	2.634	4.068	1.317	1.642	2.705	1.55	10.256	2.272	9999	1.531	9999	9999	1.853	0.592	9999	NaN	0.845	0.769	1.069	1.795	1.145	0.977	9999
658	IPI00005728	RER1 RER1 protein	-9999	0.41	0.569	-9999	9999	-9999	9999	0.721	0.644	0.645	NaN	0.53	0.445	0.244	0.762	1.352	1.122	0.735	NaN	1.842	0.612	9999	0.808	0.634	1.08	1.232	0.823	2.058
659	IPI00303954	CYB5B cytochrome b5 outer mitochondrial membrane pr	1.734	4.081	1.004	NaN	2.35	1.842	2.987	2.049	0.723	1.58	NaN	9999	3.131	9999	1.065	1.168	2.315	1.449	1.373	7.026	3.148	3.148	2.043	1.056	3.181	1.606	1.554	1.437
660	IPI00641073	SLC44A4 NG22 protein isoform 1	NaN	2.766	NaN	9999	9999	9999	9999	NaN	9999	1.027	NaN	9999	9999	9999	NaN	NaN	NaN	9999	NaN	0.485	9999	NaN	NaN	NaN	NaN	0.799	NaN	9999
661	IPI00292532	CAMP Antibacterial protein FALL-39 precursor	NaN	9999	9999	NaN	9999	NaN	9999	9999	9999	9999	NaN	9999	NaN	NaN	9999	2.662	9999	5.033	9999	NaN	9999	9999	9999	9999	5.864	9999	9999	NaN
662	IPI00004656	B2M Beta-2-microglobulin precursor	NaN	9999	9999	9999	NaN	NaN	NaN	9999	9999	9999	9999	9999	NaN	NaN	9999	1.567	9999	NaN	9999	9999	1.883	1.518	9999	NaN	9999	NaN	NaN	NaN
663	IPI00007047	S100A8 Protein S100-A8	-9999	5.661	1.867	9999	0.87	0.466	9999	1.409	2.332	12.353	2.008	6.761	1.567	2.07	1.155	NaN	0.398	1.416	9999	NaN	3.538	3.325	0.962	0.715	2.427	1.01	2.533	0.76
664	IPI00027422	ITGB4 Isoform Beta-4C of Integrin beta-4 precursor	NaN	2.083	NaN	1.273	9999	1.437	9999	NaN	NaN	-9999	1.503	-9999	NaN	9999	0.492	1.245	1.701	0.459	1.451	9999	0.301	1.429	1.249	-9999	0.914	NaN	9999	6.221
665	IPI00472434	HLA-C;LOC730410;HLA-B;MICA HLA class I histocompatib	0.672	5.745	NaN	NaN	NaN	NaN	9999	9999	NaN	-9999	0.407	NaN	NaN	9999	NaN	9999	NaN	0.751	0.451	9999	2.751	NaN	NaN	NaN	NaN	-9999	NaN	NaN
666	IPI00178700	ALG3 Dolichyl-P-Man:Man	NaN	3.211	NaN	-9999	9999	NaN	4.91	2.362	1.228	1.34	NaN	9999	NaN	9999	1.965	1.247	2.286	1.175	1.187	9999	9999	3.14	1.194	1.433	2.261	9999	1.739	1.895
667	IPI00000736	TSPAN15 Tetraspanin-15	-9999	2.967	-9999	NaN	NaN	NaN	NaN	2.184	-9999	9999	-9999	9999	NaN	-9999	NaN	NaN	-9999	9999	9999	-9999	NaN	NaN	NaN	NaN	9999	NaN	NaN	NaN
668	IPI00022246	AZU1 Azurocidin precursor	0.471	9999	9999	1.494	1.348	0.601	1.713	1.452	1.15	5.325	NaN	2.568	1.111	0.769	0.814	1.875	1.161	1.396	0.599	1.726	1.401	2.997	1.165	4.157	2.868	9999	9999	1.676
669	IPI00337834	TTF1 transcription termination factor, RNA polymerase I	NaN	9999	NaN	-9999	NaN	9999	9999	-9999	NaN	3.865	1.025	9999	0.973	2.1	4.547	9999	2.11	3.285	1.297	9999	NaN	0.444	NaN	9999	0.756	9999	-9999	9999
670	IPI00300299	SPCS3 Signal peptidase complex subunit 3	-9999	1.695	1.311	2.862	-9999	-9999	0.931	1.201	0.871	1.049	0.608	1.537	1.582	9999	0.965	0.647	1.198	1.151	2.906	NaN	9999	1.897	1.601	NaN	1.667	0.925	NaN	4.331
671	IPI00007227	R3HDM2 R3H domain containing 2	NaN	NaN	NaN	NaN	NaN	NaN	-9999	NaN	NaN	NaN	NaN	NaN	NaN	9999	-9999	NaN	NaN	9999	NaN	NaN	NaN	NaN	NaN	NaN	NaN	NaN	NaN	NaN
672	IPI00021983	NCSTN Isoform 1 of Nicastrin precursor	NaN	9999	2.03	3.454	9999	9999	9999	0.988	NaN	3.316	2.12	9999	1.583	9999	0.966	1.455	1.698	1.017	9999	9999	1.182	9999	NaN	9999	9999	2.365	2.055	-9999
673	IPI00300725	KRT6A Keratin, type II cytoskeletal 6A	NaN	9999	0.63	9999	9999	0.602	0.684	-9999	-9999	9999	NaN	3.805	NaN	NaN	9999	NaN	NaN	9999	NaN	NaN	NaN	0.611	9999	-9999	1.751	0.379	3.276	1.561
674	IPI00550382	SLC29A1 Equilibrative nucleoside transporter 1	-9999	9999	NaN	NaN	NaN	9999	9999	9999	NaN	NaN	NaN	9999	NaN	1.339	NaN	9999	0.669	NaN	NaN	0.327	-9999	9999	9999	NaN	NaN	0.637	1.337	NaN
675	IPI00293074	SLC44A2 Isoform 2 of Choline transporter-like protein 2	NaN	9999	NaN	NaN	-9999	NaN	NaN	9999	9999	NaN	NaN	NaN	9999	NaN	NaN	-9999	NaN	NaN	NaN	NaN	NaN	NaN	NaN	9999	NaN	NaN	NaN	NaN
676	IPI00030362	PLP2 Proteolipid protein 2	NaN	1.641	1.505	14.156	4.19	2.277	1.842	2.588	1.211	1.437	1.177	2.002	3.33	9999	1.075	1.588	9999	2.811	0.786	4.49	2.034	2.069	1.376	0.434	0.773	1.284	1.154	1.801
677	IPI00470658	HNRPA3P1 FBRNP	0.502	2.299	2.169	0.573	1.828	0.309	0.747	0.541	0.894	1.531	NaN	0.429	1.579	0.876	0.738	2.142	0.45	2.151	0.529	0.982	1.219	0.838	0.597	1.715	1.044	1.862	1.095	1.551
678	IPI00760877	BDP1 transcription factor-like nuclear regulator	NaN	NaN	NaN	NaN	9999	NaN	NaN	NaN	NaN	NaN	NaN	NaN	NaN	NaN	NaN	NaN	NaN	NaN	NaN	NaN	NaN	NaN	NaN	NaN	NaN	NaN	NaN	NaN
679	IPI00013897	ADAM10 ADAM 10 precursor	NaN	NaN	9999	NaN	NaN	NaN	NaN	NaN	NaN	NaN	NaN	NaN	NaN	NaN	NaN	NaN	NaN	NaN	9999	NaN	NaN	NaN	NaN	NaN	NaN	NaN	NaN	NaN
680	IPI00028946	RTN3 Isoform 3 of Reticulon-3	9999	0.204	0.39	0.353	-9999	0.531	1.002	1.239	0.766	0.249	0.856	2.269	1.265	1.648	0.847	1.342	1.666	1.002	0.443	3.158	1.109	0.331	0.281	0.202	0.537	0.599	0.413	0.895
681	IPI00007425	DSC1 desmocollin 1 isoform Dsc1b preproprotein	NaN	0.951	NaN	NaN	1.049	-9999	-9999	NaN	NaN	NaN	NaN	NaN	NaN	NaN	NaN	NaN	NaN	NaN	-9999	NaN	NaN	9999	0.568	NaN	1.26	NaN	-9999	NaN
682	IPI00026530	LMAN1 ERGIC-53 protein precursor	1.544	0.661	1.459	1.349	0.745	1.029	1.626	2.007	1.191	0.767	0.751	2.518	1.336	4.075	1.117	0.731	1.876	1.295	1.626	2.815	2.071	2.13	1.223	1.046	1.123	1.819	1.539	1.602
683	IPI00654584	NPTN Isoform 4 of Neuroplastin precursor	NaN	2.232	0.578	0.648	-9999	NaN	0.738	9999	-9999	0.772	-9999	0.452	NaN	-9999	0.905	0.635	0.893	0.653	1.421	1.646	0.916	-9999	NaN	NaN	0.699	0.894	1.13	-9999
684	IPI00002243	GGTLA1 Gamma-glutamyltransferase-like activity 1	9999	NaN	3.627	1.554	-9999	-9999	9999	1.527	1.179	0.837	1.894	1.079	0.703	1.458	1.292	0.521	2.109	1.248	0.951	0.582	2.881	11.875	3.934	0.933	6.08	-9999	1.449	0.547
685	IPI00306419	MBOAT5 Membrane-bound O-acyltransferase domain-c	NaN	0.329	9999	9999	9999	1.124	9999	1.143	9999	-9999	0.772	9999	9999	NaN	9999	1.366	9999	0.859	0.72	9999	NaN	0.895	NaN	-9999	0.976	1.749	0.888	2.208
686	IPI00026516	OXCT1 Succinyl-CoA:3-ketoacid-coenzyme A transferase	1.385	2.363	2.417	3.213	4.343	9999	-9999	1.088	1.084	-9999	NaN	NaN	0.742	0.333	1.085	NaN	1.262	1.561	2.248	-9999	-9999	-9999	1.73	1.394	1.167	6.035	9999	0.35
687	IPI00031064	TMEM126A Transmembrane protein 126A	0.944	3.005	0.612	2.392	2.724	1.507	3.601	2.24	0.862	2.807	0.977	2.17	2.48	4.523	0.505	1.153	1.574	1.48	1.088	1.302	1.113	2.762	1.328	0.407	2.143	0.916	1.767	1.551
688	IPI00396140	FBF1 CDNA FLJ32699 fis, clone TESTI2000435, weakly si	NaN	2.713	NaN	9999	9999	NaN	9999	NaN	-9999	-9999	NaN	NaN	NaN	NaN	1.326	9999	NaN	-9999	-9999	9999	NaN	-9999	NaN	NaN	NaN	NaN	NaN	-9999
689	IPI00743716	HLA-C;LOC730410;HLA-B;MICA HLA class I histocompatib	NaN	0.085	0.454	2.028	0.005	-9999	0.041	0.548	0.631	1.559	0.346	0.16	3.139	0.097	-9999	9999	1.162	0.981	9999	9999	2.411	0.721	0.478	0.188	1.706	0.769	0.161	1.312
690	IPI00019472	SLC1A5 Neutral amino acid transporter B	NaN	1.203	1.256	1.41	3.898	5.75	9999	1.813	1.262	1.121	NaN	2.062	4.277	NaN	0.901	1.485	1.954	1.233	1.061	NaN	1.422	1.27	1.277	1.982	0.992	2.108	2.021	0.969
691	IPI00027466	CA4 Carbonic anhydrase 4 precursor	NaN	1.972	NaN	-9999	NaN	0.981	NaN	NaN	NaN	0.817	-9999	9999	NaN	NaN	NaN	NaN	NaN	9999	-9999	NaN	-9999	-9999	NaN	-9999	1.381	-9999	NaN	NaN
692	IPI00397801	RP1-14N1.3 Ifapsoriasin	0.966	NaN	NaN	NaN	NaN	NaN	NaN	NaN	NaN	NaN	NaN	NaN	NaN	NaN	NaN	NaN	-9999	NaN	NaN	NaN	NaN	0.592	NaN	9999	NaN	NaN	NaN	NaN
693	IPI00375577	TMEM65 Transmembrane protein 65	-9999	9999	NaN	9999	9999	NaN	NaN	9999	-9999	0.784	NaN	9999	NaN	9999	NaN	NaN	9999	1.075	-9999	9999	NaN	9999	9999	NaN	9999	NaN	9999	9999
694	IPI00746105	HLA-C;LOC730410;HLA-B;MICA HLA class I histocompatib	9999	9999	1.12	2.885	9999	2.588	0.873	9999	0.897	2.389	NaN	9999	1.448	9999	1.092	0.653	1.691	0.764	0.051	0.731	2.495	1.317	1.51	0.65	-9999	0.634	0.584	1.531
695	IPI00026520	TM4SF1 TM4SF1 protein	NaN	9999	NaN	NaN	NaN	NaN	NaN	NaN	NaN	NaN	NaN	NaN	NaN	-9999	NaN	NaN	NaN	NaN	NaN	NaN	NaN	NaN	NaN	NaN	NaN	NaN	NaN	NaN
696	IPI00297160	CD44 Isoform 12 of CD44 antigen precursor	0.671	2.023	0.867	0.306	0.362	0.744	NaN	7.162	0.402	1.679	NaN	1.516	0.278	0.604	1.435	1.317	1.373	0.992	1.819	0.43	1.792	5.897	1.244	1.928	2.119	1.267	1.629	1.414
697	IPI00027728	SLC7A1 High-affinity cationic amino acid transporter 1	-9999	9999	NaN	NaN	NaN	NaN	NaN	NaN	NaN	NaN	NaN	9999	NaN	NaN	NaN	NaN	NaN	NaN	NaN	-9999	-9999	NaN	NaN	NaN	NaN	NaN	NaN	NaN
698	IPI00297037	PPAP2A Isoform 1 of Lipid phosphate phosphohydrolase	NaN	9999	0.472	0.825	-9999	0.916	5.294	1.862	0.496	1.294	9999	1.147	NaN	-9999	1.873	0.649	1.142	0.755	0.294	9999	9999	9999	9999	-9999	-9999	1.624	1.659	1.181
699	IPI00299412	CD97 Isoform 2 of CD97 antigen precursor	2.816	3.786	NaN	NaN	2.198	1.738	2.591	9999	1.011	1.674	9999	4.584	1.691	0.817	1.531	0.799	1.469	1.197	2.062	0.9	0.995	4.394	2.676	3.196	1.514	1.056	NaN	1.198
700	IPI00005775	CEPT1 choline/ethanolaminephosphotransferase	-9999	9999	NaN	1.071	NaN	9999	-9999	9999	-9999	1.345	-9999	9999	9999	NaN	9999	-9999	0.94	1.226	1.029	NaN	NaN	1.268	0.635	3.514	1.38	9999	9999	0.886
701	IPI00018415	TM9SF2 Transmembrane 9 superfamily protein member	9999	0.613	0.476	9999	0.672	5.611	9999	0.649	-9999	0.318	-9999	1.16	1.238	9999	1.79	NaN	1.335	0.742	0.498	9999	9999	NaN	0.757	0.302	0.316	2.125	0.839	0.56
702	IPI00024094	RHAG Rhesus blood group-associated glycoprotein	NaN	NaN	-9999	NaN	NaN	NaN	NaN	-9999	NaN	NaN	NaN	NaN	NaN	NaN	NaN	NaN	NaN	NaN	-9999	NaN	NaN	NaN	NaN	9999	NaN	-9999	-9999	NaN
703	IPI00024650	SLC16A1 Monocarboxylate transporter 1	NaN	NaN	NaN	-9999	-9999	-9999	0.698	1.223	-9999	-9999	NaN	9999	2.86	3.183	9999	9999	9999	NaN	0.667	9999	9999	9999	9999	NaN	-9999	-9999	NaN	NaN
704	IPI00217766	SCARB2 Lysosome membrane protein 2	9999	9999	0.719	NaN	-9999	1.854	9999	-9999	NaN	3.339	0.556	9999	0.925	9999	NaN	-9999	0.825	-9999	NaN	9999	9999	9999	-9999	1.593	9999	0.737	-9999	-9999
705	IPI00302944	COL12A1 Isoform 4 of Collagen alpha-1(XII) chain precu	NaN	0.837	0.795	0.929	-9999	2.226	1.081	NaN	1.554	1.761	NaN	NaN	0.764	0.333	NaN	NaN	-9999	NaN	1.828	NaN	1.389	-9999	9999	NaN	NaN	NaN	1.353	0.598
706	IPI00021978	PEX11B Peroxisomal membrane protein 11B	NaN	-9999	NaN	-9999	NaN	NaN	NaN	1.752	-9999	0.289	-9999	0.084	-9999	-9999	0.749	1.18	0.297	1.361	NaN	9999	-9999	9999	NaN	NaN	9999	9999	1.233	1.14
707	IPI00217165	ATP2B4 Isoform ZA of Plasma membrane calcium-transp	1.586	-9999	0.503	-9999	NaN	1.276	NaN	-9999	NaN	0.852	NaN	-9999	0.897	0.384	0.406	0.175	-9999	0.669	-9999	2.832	1.063	NaN	NaN	-9999	-9999	0.78	0.592	0.992
708	IPI00216704	SPTB Isoform 2 of Spectrin beta chain, erythrocyte	1.496	NaN	-9999	NaN	9999	1.063	9999	9999	-9999	-9999	NaN	NaN	0.826	2.787	NaN	NaN	9999	NaN	0.485	1.726	NaN	9999	-9999	3.232	0.206	0.958	9999	-9999
709	IPI00175098	LOC285176 similar to ribosomal protein L10	1.553	-9999	0.399	NaN	9999	0.711	9999	9999	9999	-9999	9999	NaN	0.86	9999	NaN	1.848	9999	0.631	1.326	0.734	1.874	0.928	0.851	0.789	0.424	1.505	0.561	0.821
710	IPI00052885	LOC729611;LOC731796 similar to 60S ribosomal protei	NaN	NaN	0.735	NaN	NaN	9999	NaN	-9999	NaN	NaN	NaN	NaN	NaN	9999	NaN	NaN	NaN	0.558	0.3	NaN	NaN	-9999	0.432	-9999	-9999	0.518	0.232	0.873
711	IPI00016608	TMED2 Transmembrane emp24 domain-containing prote	1.121	1.797	0.298	1.351	3.17	2.159	2.067	1.089	1.06	-9999	9999	1.49	1.842	NaN	0.823	0.793	0.518	0.867	1.287	1.806	1.866	0.544	0.82	0.522	0.707	0.937	1.418	1.542
712	IPI00295098	SRPRB Signal recognition particle receptor subunit beta	1.152	1.317	0.975	NaN	0.581	1.961	1.898	1.619	NaN	2.917	1.049	2.308	1.315	9999	1.514	0.974	1.803	1.33	1.89	1.8	3.361	1.498	1.706	1.114	1.345	1.435	1.338	1.397
713	IPI00019770	FAU ubiquitin-like protein fubi and ribosomal protein S3	NaN	NaN	-9999	NaN	NaN	1.01	1.471	NaN	NaN	NaN	NaN	NaN	NaN	NaN	NaN	NaN	NaN	NaN	NaN	NaN	NaN	1.25	9999	NaN	-9999	-9999	1.032	NaN
714	IPI00414896	RNASET2 Isoform 1 of Ribonuclease T2 precursor	NaN	NaN	NaN	NaN	NaN	NaN	NaN	NaN	NaN	NaN	NaN	NaN	9999	NaN	NaN	NaN	NaN	NaN	NaN	NaN	NaN	NaN	NaN	NaN	NaN	NaN	NaN	NaN
715	IPI00216550	CD55 Isoform 1 of Complement decay-accelerating facto	NaN	9999	-9999	3.41	0.244	9999	9999	9999	NaN	NaN	0.426	4.853	NaN	NaN	-9999	NaN	NaN	-9999	NaN	9999	NaN	-9999	2.026	-9999	NaN	9999	1.549	0.1
716	IPI00021266	RPL23A 60S ribosomal protein L23a	9999	9999	-9999	-9999	-9999	-9999	NaN	NaN	1.246	-9999	NaN	NaN	NaN	NaN	9999	-9999	1.918	9999	-9999	0.55	-9999	NaN	9999	NaN	NaN	-9999	-9999	NaN
717	IPI00219160	RPL34 60S ribosomal protein L34	NaN	NaN	-9999	NaN	NaN	9999	NaN	-9999	NaN	NaN	NaN	NaN	NaN	NaN	NaN	-9999	NaN	9999	NaN	NaN	9999	NaN	-9999	5.997	NaN	-9999	0.499	-9999
718	IPI00465113	EXDL2 Exonuclease 3'-5' domain-like-containing protein	1.217	NaN	0.943	NaN	-9999	9999	NaN	9999	NaN	NaN	NaN	NaN	-9999	9999	0.684	9999	1.357	-9999	-9999	0.468	-9999	NaN	-9999	-9999	NaN	9999	-9999	-9999
719	IPI00465059	RHOT2 Isoform 1 of Mitochondrial Rho GTPase 2	NaN	-9999	0.993	-9999	NaN	9999	9999	9999	NaN	-9999	NaN	-9999	NaN	9999	0.814	-9999	0.755	0.815	-9999	-9999	0.496	9999	0.627	-9999	-9999	0.867	3.643	0.465
720	IPI00012772	RPL8 60S ribosomal protein L8	NaN	NaN	-9999	9999	NaN	9999	NaN	NaN	NaN	NaN	NaN	NaN	NaN	9999	NaN	NaN	NaN	NaN	-9999	NaN	NaN	NaN	NaN	NaN	NaN	-9999	NaN	NaN
721	IPI00011770	NDUFA4 NADH dehydrogenase [ubiquinone] 1 alpha sub	0.946	NaN	0.699	NaN	0.915	9999	NaN	9999	0.696	-9999	NaN	0.773	9999	NaN	9999	1.025	0.53	0.868	1.901	-9999	NaN	2.14	4.101	-9999	1.889	NaN	0.979	1.126
722	IPI00009885	FKBP11 FK506-binding protein 11 precursor	9999	0.357	1.503	-9999	3.51	1.334	3.035	-9999	1.253	-9999	-9999	0.441	0.665	2.371	0.605	-9999	0.792	0.592	9999	3.956	5.217	NaN	-9999	-9999	NaN	-9999	0.627	0.499
723	IPI00217468	HIST1H1B Histone H1.5	NaN	NaN	0.397	NaN	9999	NaN	9999	NaN	1.699	9999	NaN	9999	NaN	9999	NaN	NaN	NaN	0.914	2.873	NaN	9999	0.669	NaN	NaN	0.937	-9999	NaN	NaN
724	IPI00333619	ALDH3A2 Isoform 1 of Fatty aldehyde dehydrogenase	1.268	0.659	1.048	0.328	NaN	2.865	2.72	NaN	0.531	0.537	-9999	1.429	0.849	2.208	0.503	0.302	0.887	-9999	0.636	0.745	1.524	0.586	0.302	0.599	0.639	0.681	0.279	0.116
725	IPI00060143	FAM3D Protein FAM3D precursor	1.16	0.846	NaN	NaN	1.867	1.519	2.009	1.863	0.865	0.614	NaN	1.146	5.134	9999	0.993	2.882	1.978	1.363	1.24	1.259	0.848	0.558	0.567	0.699	0.304	1.185	-9999	0.9
726	IPI00019872	HSD17B2 Estradiol 17-beta-dehydrogenase 2	1.286	2.574	0.337	2.04	2.428	2.109	NaN	0.811	1.427	0.552	NaN	1.553	1.661	2.115	1.223	0.705	1.878	1.105	0.703	0.811	1.169	0.258	0.659	NaN	0.54	1.14	-9999	0.874
727	IPI00026271	RPS14 40S ribosomal protein S14	-9999	NaN	0.834	NaN	NaN	NaN	9999	-9999	NaN	NaN	NaN	NaN	NaN	NaN	9999	NaN	NaN	NaN	-9999	NaN	9999	-9999	0.677	-9999	-9999	1.305	0.709	1.546
728	IPI00220741	SPTA1 Spectrin alpha chain, erythrocyte	9999	0.933	0.615	0.539	0.492	0.802	2.097	1.275	1.43	0.936	NaN	0.946	1.595	2.263	1.292	1.242	4.425	0.977	0.842	1.658	0.506	0.608	1.9	13.854	0.426	0.626	1.211	1.854
729	IPI00029750	RPS24 Isoform 1 of 40S ribosomal protein S24	NaN	-9999	0.233	NaN	-9999	9999	9999	9999	-9999	NaN	NaN	NaN	NaN	NaN	9999	9999	9999	NaN	1.964	NaN	NaN	0.909	1.101	1.099	0.396	9999	NaN	1.098
730	IPI00006072	SEC61G Protein transport protein SEC61 subunit gamma	9999	9999	1.13	0.833	9999	0.982	9999	2.074	1.366	0.743	-9999	3.025	1.184	2.766	1.189	9999	NaN	-9999	1.34	5.33	2.875	1.183	1.315	0.826	1.081	1.678	1.188	1.574
731	IPI00012503	PSAP Isoform Sap-mu-0 of Proactivator polypeptide prec	NaN	9999	NaN	-9999	NaN	-9999	-9999	NaN	-9999	NaN	NaN	NaN	-9999	NaN	NaN	NaN	NaN	-9999	NaN	NaN	NaN	NaN	NaN	NaN	NaN	NaN	9999	NaN
732	IPI00026202	RPL18A 60S ribosomal protein L18a	NaN	-9999	-9999	-9999	0.881	3.12	NaN	9999	NaN	9999	NaN	1.144	1.85	9999	1.532	1.51	NaN	9999	1.607	1.289	1.649	0.535	0.605	1.349	-9999	2.602	1.859	0.972
733	IPI00292130	DPT Dermatopontin precursor	NaN	-9999	9999	-9999	-9999	NaN	0.191	NaN	-9999	0.06	0.344	0.484	9999	0.658	0.38	NaN	0.491	0.866	5.699	9999	NaN	-9999	NaN	-9999	-9999	0.233	NaN	NaN
734	IPI00183603	DC2 DC2 protein	9999	9999	0.856	-9999	9999	0.796	9999	9999	NaN	-9999	NaN	6.248	-9999	-9999	9999	NaN	9999	1.171	2.165	9999	NaN	0.678	1.033	0.979	0.57	1.221	2.876	1.021
735	IPI00465308	PIGS Isoform 1 of GPI transamidase component PIG-S	1.098	1.702	1.94	NaN	0.925	3.655	3.264	1.202	0.914	0.614	NaN	0.283	1.535	1.781	0.555	0.242	0.959	0.382	1.626	5.398	1.231	-9999	1.028	-9999	-9999	0.566	0.303	0.296
736	IPI00001592	GPNMB Isoform 2 of Transmembrane glycoprotein NMB	4.26	0.49	0.195	0.66	0.311	0.346	1.774	1.256	0.345	1.136	NaN	NaN	0.228	0.286	1.929	0.307	NaN	1.094	0.755	0.41	1.295	1.105	1.45	0.846	1.223	0.65	4.685	2.297
737	IPI00394699	LOC497661 Ribosomal protein homolog PD-1	1.572	2.118	0.738	NaN	1.131	1.863	9999	1.719	-9999	0.89	NaN	9999	9999	3.583	-9999	1.035	1.59	NaN	0.758	NaN	9999	-9999	0.725	0.81	-9999	9999	2.378	0.679
738	IPI00217918	ELMOD2 ELMO domain-containing protein 2	NaN	NaN	NaN	NaN	NaN	9999	NaN	NaN	NaN	-9999	-9999	NaN	9999	NaN	NaN	NaN	NaN	NaN	NaN	NaN	NaN	NaN	NaN	NaN	NaN	NaN	9999	9999
739	IPI00003635	ERGIC1 Isoform 2 of Endoplasmic reticulum-Golgi inter	9999	2.139	0.673	1.33	0.844	1.554	1.545	1.1	1.458	0.687	0.799	1.916	1.598	3.114	1.055	1.381	1.811	1.25	1.504	3.018	1.282	0.628	0.893	NaN	-9999	0.564	0.705	1.361
740	IPI00297325	SDHD Succinate dehydrogenase [ubiquinone] cytochrom	NaN	-9999	-9999	-9999	NaN	-9999	-9999	9999	0.944	0.81	-9999	NaN	9999	NaN	1.258	2.07	9999	NaN	0.763	2.689	1.612	3.332	9999	NaN	NaN	0.915	-9999	1.608
741	IPI00008438	RPS10 40S ribosomal protein S10	9999	NaN	1.35	-9999	-9999	NaN	NaN	9999	0.721	NaN	NaN	NaN	NaN	NaN	9999	1.004	1.12	1.223	5.551	NaN	9999	0.42	2.411	2.644	0.916	NaN	9999	1.051
742	IPI00176854	- 13 kDa protein	9999	NaN	0.575	NaN	NaN	NaN	9999	9999	NaN	NaN	NaN	NaN	0.629	9999	9999	9999	NaN	-9999	-9999	9999	9999	NaN	-9999	0.893	-9999	0.924	0.833	-9999
743	IPI00746706	- 18 kDa protein	NaN	9999	9999	0.748	NaN	NaN	NaN	NaN	-9999	-9999	0.987	9999	2.362	0.916	0.878	1.32	9999	1.235	1.354	9999	1.02	1.554	1.886	-9999	0.531	1.766	0.608	1.464
744	IPI00550523	DKFZP564J0863 Isoform 1 of Atlastin-3	-9999	NaN	NaN	9999	9999	NaN	9999	9999	-9999	NaN	NaN	3.567	1.315	0.621	0.428	0.728	1.203	0.642	2.114	-9999	9999	9999	-9999	-9999	-9999	-9999	-9999	-9999
745	IPI00026942	ERLIN2 ERLIN2 protein (Fragment)	0.978	0.589	1.302	0.715	1.055	0.512	0.842	1.131	0.969	-9999	2.783	0.496	1.832	1.233	0.871	0.832	1.577	0.76	1.147	2.064	1.117	-9999	0.795	1.157	0.131	0.726	0.578	0.95
746	IPI00328715	MTDH Protein LYRIC	9999	9999	2.328	NaN	9999	1.082	0.874	1.963	1.477	0.452	0.806	1.131	1.428	1.166	0.89	0.859	1.186	1.125	1.144	NaN	1.008	1.359	1.799	-9999	1.004	2.081	1.538	0.891
747	IPI00395887	TXNDC1 Thioredoxin domain-containing protein 1 precu	NaN	NaN	0.818	NaN	NaN	1.475	NaN	NaN	NaN	NaN	NaN	NaN	NaN	-9999	-9999	NaN	NaN	-9999	0.539	NaN	NaN	-9999	-9999	-9999	NaN	0.546	0.388	-9999
748	IPI00216697	ANK1 Isoform Er1 of Ankyrin-1	NaN	9999	-9999	NaN	9999	-9999	9999	9999	NaN	NaN	NaN	NaN	NaN	-9999	NaN	9999	NaN	NaN	NaN	NaN	NaN	NaN	NaN	9999	NaN	-9999	9999	NaN
749	IPI00412607	RPL35 60S ribosomal protein L35	NaN	NaN	0.559	NaN	NaN	NaN	NaN	NaN	NaN	NaN	NaN	NaN	NaN	NaN	NaN	NaN	9999	NaN	0.975	9999	NaN	0.919	1.338	0.487	0.581	1.324	1.956	1.095
750	IPI00045109	HIST1H2AA Histone H2A type 1-A	-9999	-9999	-9999	NaN	NaN	NaN	-9999	-9999	0.307	-9999	NaN	-9999	0.086	-9999	-9999	-9999	0.297	0.432	-9999	-9999	0.391	-9999	-9999	-9999	NaN	-9999	0.386	-9999
751	IPI00011302	CD59 CD59 glycoprotein precursor	NaN	NaN	NaN	4.055	9999	0.521	9999	-9999	NaN	9999	NaN	NaN	NaN	NaN	NaN	NaN	NaN	NaN	NaN	NaN	NaN	NaN	NaN	NaN	9999	NaN	NaN	NaN
752	IPI00555900	FKSG30 FKSG30	-9999	-9999	5.665	0.231	-9999	1.291	-9999	-9999	0.941	-9999	1.456	0.088	0.973	0.164	0.299	0.344	0.139	-9999	0.658	0.069	0.694	-9999	0.504	-9999	-9999	0.119	0.288	0.222
753	IPI00220709	TPM2 Isoform 2 of Tropomyosin beta chain	0.572	0.663	0.976	NaN	NaN	1	1.252	1.539	1.365	0.954	NaN	0.265	0.951	10.81	0.746	1.448	1.954	1.104	0.774	0.201	0.364	NaN	0.511	0.202	22.594	0.956	0.755	1.054
754	IPI00013877	HNRPH3 Isoform 1 of Heterogeneous nuclear ribonucleo	NaN	9999	1.327	1.985	0.196	0.84	2.532	1.888	1.264	1.328	3.497	4.259	0.92	3.198	4.008	9999	9999	0.922	NaN	3.143	5.184	NaN	-9999	NaN	-9999	0.464	1.927	3.415
755	IPI00216952	LMNA Isoform C of Lamin-A/C	NaN	NaN	9999	NaN	NaN	NaN	NaN	NaN	NaN	NaN	NaN	NaN	NaN	NaN	NaN	NaN	0.601	NaN	9999	-9999	0.44	NaN	NaN	NaN	NaN	NaN	NaN	NaN
756	IPI00003935	HIST2H2BE Histone H2B type 2-E	NaN	-9999	2.033	-9999	-9999	1.284	1.189	0.584	9999	-9999	NaN	9999	0.543	NaN	1.797	0.451	9999	9999	4.819	-9999	0.341	-9999	2.389	-9999	-9999	1.024	0.566	1.842
757	IPI00296291	HP1BP3 HP1-BP74	0.428	NaN	2.14	NaN	NaN	NaN	NaN	NaN	0.973	NaN	NaN	-9999	0.488	1.934	NaN	9999	9999	NaN	9999	9999	1.891	-9999	NaN	-9999	NaN	1.204	-9999	1.201
758	IPI00479217	HNRPU Isoform Short of Heterogeneous nuclear ribonucl	1.224	NaN	1.406	9999	NaN	NaN	9999	-9999	9999	NaN	NaN	9999	-9999	9999	0.691	2.326	1.166	0.807	NaN	1.489	1.486	NaN	9999	9999	NaN	9999	0.933	1.144
759	IPI00549761	ALG1 Chitobiosyldiphosphodolichol beta-mannosyltran	9999	1.09	1.782	-9999	-9999	1.817	9999	0.959	0.643	-9999	1.471	1.03	1.101	9999	0.701	0.896	1.138	0.764	0.878	9999	2.5	0.574	0.752	1.116	0.525	2.171	0.786	0.748
760	IPI00030741	C21orf13 Uncharacterized protein C21orf13	NaN	NaN	NaN	NaN	NaN	NaN	NaN	NaN	NaN	NaN	NaN	NaN	NaN	NaN	NaN	NaN	NaN	NaN	NaN	NaN	NaN	NaN	NaN	NaN	NaN	9999	NaN	NaN
761	IPI00335132	- 22 kDa protein	NaN	NaN	9999	NaN	NaN	NaN	NaN	NaN	NaN	NaN	NaN	NaN	-9999	NaN	NaN	NaN	NaN	NaN	9999	-9999	9999	NaN	9999	NaN	NaN	9999	9999	-9999
762	IPI00025091	RPS11 40S ribosomal protein S11	NaN	9999	1.248	9999	9999	2.034	1.234	-9999	1.489	9999	9999	NaN	NaN	-9999	NaN	9999	9999	NaN	0.971	0.479	9999	1.059	1.397	0.678	0.488	1.542	0.783	1.312
763	IPI00646304	PPIB peptidylprolyl isomerase B precursor	1.121	2.519	1.938	9999	1.169	9999	9999	1.087	2.664	6.043	-9999	9999	9999	0.284	1.861	-9999	9999	1.528	9999	0.33	0.678	0.372	1.227	-9999	0.785	2.208	0.622	0.958
764	IPI00217975	LMNB1 Lamin-B1	0.391	0.501	9999	2.746	NaN	1.57	0.294	0.038	1.627	-9999	2.823	-9999	0.909	0.298	0.791	1.593	3.465	0.938	4.5	1.895	2.302	-9999	1.614	NaN	NaN	1.287	0.786	1.235
765	IPI00008599	EBP 3-beta-hydroxysteroid-Delta	1.454	NaN	2.639	7.54	2.241	1.522	2.242	0.073	0.656	1.827	0.068	0.039	0.304	0.09	-9999	-9999	0.039	0.526	0.819	2.314	1.343	1.162	1.443	1.36	1.012	1.073	1.906	2.454
766	IPI00743359	HLA-A HLA class I histocompatibility antigen, A-26 alpha	9999	-9999	0.738	NaN	1.106	NaN	1.388	9999	0.576	-9999	-9999	NaN	NaN	NaN	0.873	0.89	2.121	1.286	1.13	-9999	2.417	-9999	1.058	-9999	0.652	0.436	0.714	1.448
767	IPI00646240	HIST1H2BD;HIST2H2BF HIST2H2BA protein	1.204	NaN	9999	NaN	-9999	9999	NaN	NaN	2.529	-9999	NaN	NaN	-9999	9999	NaN	NaN	NaN	0.861	9999	NaN	-9999	-9999	1.546	-9999	-9999	9999	9999	NaN
768	IPI00000875	EEF1G Elongation factor 1-gamma	1.763	-9999	1.961	-9999	0.784	2.122	3.34	2.063	1.964	1.998	NaN	3.162	0.261	1.274	1.814	1.623	2.042	1.744	1.436	1.911	0.989	0.958	1.146	1.45	1.324	1.442	2.394	0.609
769	IPI00009950	LMAN2 Vesicular integral-membrane protein VIP36 prec	0.935	0.447	1.008	-9999	0.894	1.522	1.386	0.85	2.166	0.644	NaN	0.626	0.909	1.168	1.081	0.658	0.981	0.818	0.958	0.199	1.687	2.492	0.836	1.068	0.489	1.275	1.327	0.435
770	IPI00013881	HNRPH1 Heterogeneous nuclear ribonucleoprotein H	1.498	9999	2.112	0.458	0.6	1.34	0.356	1.27	1.348	0.727	1.521	9999	0.689	2.948	1.947	1.178	0.929	0.557	9999	1.548	1.458	NaN	1.667	2.206	NaN	1.762	1.609	1.362
771	IPI00000948	TBL2 Transducin beta-like 2 protein	9999	0.104	0.358	0.111	NaN	0.036	0.157	0.211	0.584	0.493	0.298	0.275	1.701	NaN	0.558	0.66	0.677	1.015	1.104	4.366	0.839	-9999	0.147	-9999	0.358	0.351	0.176	1.469
772	IPI00011685	COL10A1 Collagen alpha-1(X) chain precursor	9999	NaN	9999	-9999	NaN	NaN	NaN	-9999	NaN	-9999	NaN	1.816	9999	NaN	0.747	NaN	NaN	NaN	NaN	9999	0.823	NaN	-9999	NaN	NaN	NaN	9999	NaN
773	IPI00026111	TMCO1 Isoform 1 of Transmembrane and coiled-coil do	0.262	3.809	1.592	NaN	3.22	1.294	11.944	13.612	1.403	0.878	9999	4.168	0.6	0.85	1.624	2.212	0.83	2.124	1.59	0.572	1.974	2.592	1.774	1.438	1.889	7.149	7.394	1.68
774	IPI00470559	ANKRD25 Isoform 1 of Ankyrin repeat domain-containin	1.196	-9999	3.612	-9999	9999	NaN	NaN	NaN	0.899	-9999	9999	-9999	2.211	NaN	0.642	0.51	1.419	NaN	0.748	2.694	3.178	NaN	0.548	-9999	NaN	NaN	NaN	-9999
775	IPI00807334	LOC648154 hypothetical protein isoform 1	NaN	NaN	9999	9999	NaN	NaN	NaN	NaN	NaN	NaN	9999	9999	-9999	NaN	9999	NaN	NaN	NaN	NaN	NaN	NaN	NaN	NaN	NaN	NaN	0.736	9999	NaN
776	IPI00645518	CDIPT Isoform 1 of CDP-diacylglycerol--inositol 3-phosp	0.427	1.754	0.409	1.69	1.14	1.059	NaN	2.769	1.425	0.831	1.287	1.289	-9999	1.32	0.661	0.96	1.06	1.171	1.105	2.216	1.423	1.779	1.285	1.232	3.222	NaN	3.03	0.839
777	IPI00059366	H2AFY;PITX1 H2A histone family, member Y isoform 2	0.246	-9999	2.439	-9999	-9999	-9999	-9999	-9999	9999	NaN	NaN	-9999	0.129	-9999	0.721	1.299	0.738	1.875	1.422	1.133	0.649	-9999	NaN	-9999	-9999	NaN	0.799	2.133
778	IPI00215911	APEX1 DNA-(apurinic or apyrimidinic site) lyase	1.623	-9999	3.141	-9999	-9999	NaN	-9999	NaN	9999	0.469	9999	NaN	1.08	-9999	1.552	NaN	NaN	NaN	2.069	-9999	-9999	0.198	0.844	-9999	-9999	NaN	0.884	9999
779	IPI00017964	SNRPD3 Small nuclear ribonucleoprotein Sm D3	NaN	0.167	0.677	0.267	-9999	-9999	0.362	0.365	0.856	0.246	3.587	-9999	0.525	-9999	0.876	0.965	0.761	0.541	9999	0.927	0.399	NaN	1.554	0.587	NaN	0.497	0.457	1.601
780	IPI00006379	NOP5/NOP58 Nucleolar protein 5	1.745	-9999	2.326	-9999	9999	4.738	-9999	NaN	9999	9999	9999	-9999	0.553	1.141	1.946	9999	2.248	9999	2.034	-9999	4.399	NaN	9999	NaN	NaN	-9999	1.037	0.611
781	IPI00219000	COL8A1 Cell proliferation-inducing protein 41	-9999	0.481	5.652	0.238	-9999	0.945	6.812	9999	1.67	9999	NaN	NaN	NaN	-9999	3.553	3.279	2.085	9999	NaN	NaN	9999	NaN	9999	0.703	-9999	NaN	9999	1.482
782	IPI00218803	FBLN1 Isoform B of Fibulin-1 precursor	NaN	NaN	9999	-9999	NaN	9999	NaN	9999	9999	0.755	9999	9999	9999	9999	9999	9999	9999	9999	9999	9999	9999	9999	9999	9999	9999	9999	9999	NaN
783	IPI00025039	FBL rRNA 2'-O-methyltransferase fibrillarin	NaN	NaN	NaN	NaN	NaN	NaN	NaN	NaN	NaN	NaN	NaN	NaN	NaN	NaN	NaN	NaN	NaN	NaN	NaN	NaN	NaN	NaN	NaN	NaN	9999	NaN	NaN	NaN
784	IPI00018278	H2AFV Histone H2AV	-9999	9999	9999	-9999	3.576	NaN	-9999	-9999	NaN	9999	NaN	NaN	NaN	-9999	NaN	-9999	9999	NaN	9999	NaN	NaN	9999	NaN	-9999	1.033	0.415	-9999	NaN
785	IPI00029658	EFEMP1 Isoform 1 of EGF-containing fibulin-like extracel	9999	0.195	9999	2.156	NaN	1.199	9999	9999	1.427	0.806	0.712	1.218	0.258	1.338	2.09	3.269	1.618	NaN	NaN	9999	3.592	NaN	9999	-9999	NaN	NaN	4.133	0.904
786	IPI00008527	RPLP1 60S acidic ribosomal protein P1	0.773	1.623	3.295	0.581	2.509	0.77	3.72	1.233	1.268	0.966	9999	3.051	-9999	0.977	1.568	0.475	0.779	0.966	1.815	0.835	0.938	0.517	0.72	2.914	1.223	1.561	1.773	0.766
787	IPI00026167	NHP2L1 NHP2-like protein 1	NaN	NaN	9999	NaN	NaN	NaN	NaN	NaN	NaN	NaN	NaN	NaN	NaN	NaN	NaN	NaN	NaN	NaN	9999	NaN	NaN	-9999	9999	NaN	NaN	-9999	NaN	NaN
788	IPI00171903	HNRPM Isoform 1 of Heterogeneous nuclear ribonucleop	9999	0.706	9999	NaN	NaN	9999	9999	9999	-9999	NaN	NaN	NaN	0.991	9999	NaN	4.78	9999	NaN	NaN	1.606	3.947	-9999	NaN	NaN	1.075	9999	2.444	NaN
789	IPI00760637	MTX1 Metaxin 1	0.901	0.325	1.157	NaN	2.064	9999	9999	9999	0.867	NaN	NaN	9999	0.811	4.658	0.84	0.979	1.165	0.891	0.763	-9999	0.983	1.226	0.846	-9999	0.44	9999	9999	1.155
790	IPI00009771	LMNB2 Lamin B2	NaN	NaN	9999	NaN	NaN	NaN	NaN	NaN	9999	NaN	NaN	NaN	NaN	9999	9999	-9999	1.375	NaN	9999	-9999	0.437	-9999	NaN	NaN	NaN	NaN	NaN	NaN
791	IPI00646493	COPA COPA protein	9999	1.071	NaN	0.437	1.029	1.661	NaN	0.224	0.891	0.356	2.105	0.232	0.671	0.211	0.689	0.753	0.701	0.669	NaN	1.114	0.416	-9999	1.077	NaN	NaN	0.407	-9999	2.103
792	IPI00399007	IGHG2 Hypothetical protein DKFZp686I04196 (Fragment)	1.416	1.399	9999	2.151	1.645	0.895	1.389	-9999	9999	1.751	9999	9999	0.614	0.593	1.368	2.391	9999	1.594	0.485	1.943	1.634	3.011	0.953	1.948	3.408	1.098	0.905	0.528
793	IPI00221093	RPS17 40S ribosomal protein S17	-9999	NaN	NaN	9999	9999	NaN	9999	-9999	NaN	NaN	0.741	NaN	9999	NaN	NaN	NaN	NaN	-9999	NaN	NaN	NaN	NaN	NaN	NaN	NaN	-9999	NaN	NaN
794	IPI00302151	CCDC87 Coiled-coil domain-containing protein 87	NaN	NaN	NaN	NaN	NaN	NaN	NaN	NaN	NaN	NaN	NaN	NaN	NaN	NaN	NaN	NaN	NaN	NaN	NaN	NaN	NaN	NaN	NaN	NaN	NaN	NaN	NaN	NaN
795	IPI00170436	LENG4 LENG4 protein	9999	1.931	1.343	-9999	0.868	2.571	9999	1.719	1.345	0.889	NaN	1.756	0.798	2.397	0.947	0.816	2.141	1.456	3.648	9999	1.521	1.212	0.971	1.856	0.938	9999	1.325	1.737
796	IPI00295851	COPB1 Coatomer subunit beta	9999	-9999	9999	-9999	1.134	3.907	9999	NaN	1.064	0.905	NaN	9999	-9999	NaN	0.912	0.852	0.712	0.675	0.835	NaN	2.348	0.517	0.908	1.262	-9999	9999	NaN	0.444
797	IPI00003377	SFRS7 Isoform 1 of Splicing factor, arginine/serine-rich	NaN	NaN	NaN	9999	NaN	NaN	9999	9999	NaN	NaN	NaN	NaN	NaN	NaN	NaN	NaN	NaN	NaN	9999	NaN	NaN	NaN	NaN	NaN	NaN	NaN	NaN	NaN
798	IPI00419585	PPIA;LOC654188;LOC653214 Peptidyl-prolyl cis-trans is	1.53	0.918	2.812	0.725	0.542	2.922	2.442	4.45	1.196	NaN	NaN	0.897	9999	9999	9999	9999	9999	1.912	1.551	NaN	1.422	1.037	0.932	1.308	1.069	3.635	1.766	0.844
799	IPI00168184	PPP2R1A CDNA FLJ34068 fis, clone FCBBF3001918, highl	9999	NaN	3.302	NaN	2.588	9999	-9999	-9999	9999	NaN	9999	-9999	0.278	2.729	0.705	1.179	0.866	0.959	1.671	0.829	2.768	0.609	2.046	NaN	NaN	0.733	2.126	0.189
800	IPI00003734	LOC347701 Putative S100 calcium-binding protein H_NH	1.463	2.151	9999	0.292	1.849	1.403	19.143	4.09	2.605	2.07	NaN	6.786	0.879	1.609	2.467	2.633	2.501	1.598	13.268	1.511	1.179	1.52	5.456	6.718	1.618	1.366	8.168	0.381
801	IPI00026302	RPL31 60S ribosomal protein L31	NaN	NaN	9999	NaN	NaN	NaN	NaN	NaN	NaN	NaN	NaN	NaN	-9999	9999	NaN	-9999	NaN	9999	1.096	9999	9999	-9999	1.1	-9999	-9999	9999	NaN	9999
802	IPI00010346	NLN Neurolysin, mitochondrial precursor	NaN	NaN	NaN	9999	NaN	9999	-9999	NaN	NaN	NaN	9999	NaN	NaN	NaN	NaN	NaN	NaN	NaN	9999	NaN	-9999	9999	NaN	NaN	NaN	9999	0.801	9999
803	IPI00028387	C20orf116 Isoform 1 of Uncharacterized protein C20orf	NaN	NaN	1.522	NaN	NaN	NaN	NaN	NaN	NaN	NaN	NaN	NaN	9999	NaN	NaN	NaN	NaN	NaN	2.764	NaN	NaN	1.621	4.648	-9999	1.081	1.251	0.677	2.234
804	IPI00420014	ASCC3L1 U5 small nuclear ribonucleoprotein 200 kDa he	NaN	NaN	NaN	NaN	NaN	NaN	-9999	NaN	NaN	NaN	NaN	NaN	NaN	NaN	NaN	NaN	NaN	NaN	NaN	NaN	NaN	NaN	NaN	NaN	NaN	NaN	NaN	NaN
805	IPI00719648	HLA-DQA1 MHC class II antigen	NaN	NaN	9999	NaN	NaN	NaN	NaN	NaN	NaN	NaN	NaN	9999	-9999	-9999	NaN	NaN	NaN	NaN	NaN	9999	-9999	NaN	NaN	NaN	NaN	-9999	1.024	NaN
806	IPI00396399	TGFB1I1 Transforming growth factor beta 1 induced tran	-9999	-9999	9999	-9999	9999	1.615	NaN	NaN	9999	NaN	9999	NaN	-9999	-9999	9999	0.392	-9999	0.412	9999	-9999	2.938	9999	NaN	NaN	9999	NaN	NaN	9999
807	IPI00553177	SERPINA1 Alpha-1-antitrypsin precursor	0.912	0.948	1.98	1.315	1.24	0.376	0.595	-9999	0.694	1.269	-9999	2.364	0.584	0.695	1.436	1.532	0.542	1.156	1.137	0.929	0.459	2.22	1.161	5.827	1.254	0.852	8.276	1.402
808	IPI00001952	ENDOD1 Endonuclease domain-containing 1 protein pre	NaN	1.495	0.594	9999	9999	1.19	0.794	1.24	0.867	1.821	0.497	9999	NaN	NaN	NaN	9999	-9999	-9999	9999	9999	NaN	1.578	NaN	NaN	0.669	0.952	1.102	1.261
809	IPI00294578	TGM2 Isoform 1 of Protein-glutamine gamma-glutamyltr	1.382	0.297	1.184	0.53	0.505	0.856	0.835	0.413	1.218	0.729	-9999	0.609	0.322	0.878	0.996	1.089	1.636	0.628	-9999	0.862	0.742	0.631	1.388	0.43	1.761	9999	1.14	0.777
810	IPI00217966	LDHA Isoform 1 of L-lactate dehydrogenase A chain	NaN	9999	1.583	9999	2.052	3.095	9999	1.409	0.978	1.332	NaN	9999	0.99	2.455	9999	0.365	1.81	2.513	9.284	0.798	2.368	0.987	2.447	NaN	2.995	0.917	0.891	9999
811	IPI00219155	RPL27 60S ribosomal protein L27	NaN	NaN	0.834	NaN	NaN	9999	NaN	NaN	NaN	NaN	NaN	NaN	-9999	9999	NaN	NaN	-9999	-9999	NaN	NaN	NaN	NaN	NaN	NaN	NaN	NaN	-9999	-9999
812	IPI00301841	TMEM161A Transmembrane protein 161A	NaN	NaN	2.417	-9999	1.713	3.433	9999	9999	1.226	0.233	NaN	9999	NaN	1.725	9999	1.602	2.182	1.162	2.466	NaN	9999	5.047	3.339	1.315	1.009	-9999	1.747	0.85
813	IPI00304612	RPL13A 60S ribosomal protein L13a	9999	-9999	0.772	9999	0.784	2.091	0.427	NaN	1.192	-9999	5.319	-9999	0.91	2.665	0.514	0.714	1.703	0.5	0.639	2.445	0.906	0.513	0.631	-9999	-9999	0.658	0.399	0.771
814	IPI00007928	PRPF8 Pre-mRNA-processing-splicing factor 8	-9999	NaN	2.736	-9999	NaN	9999	NaN	NaN	NaN	NaN	NaN	NaN	NaN	NaN	NaN	NaN	-9999	NaN	9999	NaN	9999	-9999	9999	NaN	-9999	NaN	-9999	9999
815	IPI00646625	TAP1 transporter 1, ATP-binding cassette, sub-family B	1.574	2.174	2.03	NaN	0.948	1.547	0.859	1.786	1.001	2.192	0.788	3.48	1.462	1.401	1.212	1.475	1.866	1.1	1.611	1.51	2.714	2.108	1.611	1.611	2.465	2.868	1.161	1.492
816	IPI00003320	C11orf10 UPF0197 protein C11orf10	NaN	NaN	2.09	NaN	NaN	NaN	NaN	NaN	NaN	-9999	1.085	NaN	1.251	NaN	0.835	0.559	NaN	9999	9999	9999	9999	NaN	NaN	NaN	NaN	9999	-9999	0.95
817	IPI00748090	- 7 kDa protein	NaN	1.661	4.111	-9999	2.391	0.927	-9999	2.202	0.893	1.533	0.595	1.03	3.66	2.082	0.749	1.037	1.565	1.3	0.909	2.623	0.671	1.588	-9999	-9999	-9999	1.075	0.624	-9999
818	IPI00026625	NUP155 Isoform 1 of Nuclear pore complex protein Nup	NaN	NaN	9999	NaN	NaN	NaN	-9999	NaN	NaN	NaN	NaN	NaN	-9999	9999	NaN	NaN	-9999	NaN	NaN	NaN	NaN	9999	NaN	NaN	NaN	NaN	9999	9999
819	IPI00411937	NOL5A Nucleolar protein 5A	NaN	NaN	9999	NaN	NaN	NaN	NaN	NaN	NaN	NaN	NaN	1.179	-9999	9999	-9999	9999	NaN	NaN	9999	0.737	2.341	-9999	9999	-9999	-9999	9999	9999	0.66
820	IPI00021888	SLC39A7 Zinc transporter SLC39A7	NaN	NaN	1.111	9999	NaN	1.453	2.066	0.875	0.934	0.555	1.668	9999	2.694	9999	1.163	1.01	0.452	1.135	0.537	2.09	1.512	0.47	1.217	0.722	0.745	1.75	0.495	2.816
821	IPI00013272	GOLGA4 Isoform 1 of Golgin subfamily A member 4	NaN	-9999	-9999	-9999	-9999	-9999	0.05	NaN	0.783	-9999	NaN	-9999	NaN	-9999	-9999	-9999	-9999	-9999	NaN	-9999	-9999	NaN	-9999	-9999	-9999	NaN	-9999	-9999
822	IPI00783665	LAMA5 Laminin subunit alpha-5 precursor	0.617	0.875	NaN	0.603	0.741	1.404	0.596	NaN	0.911	0.664	-9999	1.433	NaN	0.925	0.549	0.509	0.575	0.517	NaN	2.315	0.626	NaN	0.575	NaN	0.939	0.645	0.946	1.291
823	IPI00329482	LAMA4 Isoform 1 of Laminin subunit alpha-4 precursor	9999	NaN	NaN	-9999	0.808	9999	NaN	NaN	1.497	-9999	NaN	NaN	NaN	-9999	9999	1.975	0.44	0.972	NaN	9999	0.555	-9999	NaN	NaN	NaN	9999	NaN	9999
824	IPI00151358	CLPTM1L CDNA FLJ14400 fis, clone HEMBA1003742, wea	9999	NaN	9999	-9999	9999	0.662	9999	9999	1.29	-9999	NaN	NaN	-9999	NaN	3.898	0.448	1.443	0.916	1.726	NaN	2.2	0.869	1.302	1.425	1.338	9999	NaN	1.722
825	IPI00014978	PPP2R5A Serine/threonine-protein phosphatase 2A 56 k	NaN	-9999	-9999	-9999	-9999	-9999	0.05	NaN	0.783	-9999	NaN	-9999	NaN	-9999	3.501	-9999	-9999	-9999	NaN	-9999	-9999	NaN	-9999	-9999	-9999	NaN	-9999	-9999
826	IPI00221240	LNPEP Isoform 2 of Leucyl-cystinyl aminopeptidase	9999	NaN	2.083	-9999	0.66	1.289	0.875	9999	0.799	NaN	NaN	-9999	-9999	0.795	0.919	0.378	0.744	0.268	1.337	1.91	1.139	0.36	0.946	NaN	-9999	0.906	-9999	0.152
827	IPI00382905	SLC45A4 SLC45A4 protein	NaN	NaN	2.388	-9999	-9999	-9999	-9999	NaN	1.387	NaN	-9999	NaN	NaN	NaN	NaN	-9999	-9999	0.67	NaN	-9999	-9999	NaN	NaN	NaN	NaN	NaN	-9999	NaN
828	IPI00013475	TUBB2A Tubulin beta-2A chain	-9999	9999	1.533	2.321	-9999	-9999	-9999	NaN	1.668	1.273	1.079	NaN	-9999	-9999	NaN	-9999	-9999	1.145	1.367	-9999	NaN	9999	-9999	0.448	NaN	-9999	-9999	-9999
829	IPI00031008	TNC Isoform 1 of Tenascin precursor	0.478	NaN	0.92	-9999	1.758	1.111	0.556	4.972	1.76	-9999	NaN	0.469	1.209	0.121	2.553	2.042	1.167	0.572	9999	0.911	1.312	NaN	1.668	-9999	0.743	1.747	NaN	3.591
830	IPI00254408	BPTF bromodomain PHD finger transcription factor isof	0.423	1.085	1.333	1.123	0.948	0.691	0.935	-9999	NaN	2.693	1.182	0.506	NaN	0.945	0.707	2.107	9999	1.721	0.349	-9999	0.826	9999	1.152	1.021	1.254	1.09	1.025	1.489
831	IPI00829748	- 39 kDa protein	NaN	0.133	1.193	0.555	1.237	0.537	NaN	0.749	2.06	1.214	0.162	7.491	1.589	0.348	0.813	1.995	1.06	0.672	0.824	2.239	0.689	NaN	-9999	2.372	NaN	1.394	2.423	1.574
832	IPI00007858	MYH13 Myosin-13	-9999	NaN	0.659	-9999	-9999	NaN	NaN	9999	1.382	-9999	NaN	-9999	NaN	-9999	-9999	-9999	-9999	9999	NaN	-9999	-9999	NaN	NaN	NaN	NaN	-9999	-9999	-9999
833	IPI00328156	MAOB Amine oxidase [flavin-containing] B	0.416	NaN	0.368	-9999	-9999	-9999	-9999	-9999	0.371	-9999	NaN	-9999	-9999	NaN	1.836	0.225	0.548	0.154	9999	-9999	-9999	NaN	NaN	9999	1.734	0.661	9999	-9999
834	IPI00384233	NF-E4 transcription factor NF-E4	NaN	-9999	NaN	0.506	9999	1.293	0.42	-9999	0.406	-9999	9999	-9999	2.205	2.824	0.501	0.835	0.968	0.377	-9999	0.525	0.865	0.175	-9999	-9999	-9999	0.633	-9999	0.495
835	IPI00397526	MYH10 Isoform 1 of Myosin-10	0.325	-9999	1.165	0.426	NaN	NaN	-9999	9999	1.192	9999	-9999	0.34	NaN	NaN	NaN	1.244	9999	NaN	0.331	0.127	NaN	9999	-9999	-9999	9999	1.859	NaN	-9999
836	IPI00022018	DPM1 Dolichol-phosphate mannosyltransferase	1.593	NaN	1.975	-9999	0.494	1.203	9999	9999	9999	-9999	NaN	NaN	NaN	NaN	9999	0.61	0.835	1.158	9999	NaN	9999	0.643	NaN	1.266	9999	NaN	NaN	NaN
837	IPI00021817	PROC Vitamin K-dependent protein C precursor	NaN	-9999	NaN	-9999	-9999	-9999	0.726	NaN	-9999	NaN	NaN	-9999	-9999	-9999	0.646	1.051	0.892	-9999	NaN	NaN	0.661	NaN	NaN	-9999	NaN	NaN	NaN	NaN
838	IPI00020436	RAB11B Ras-related protein Rab-11B	-9999	NaN	-9999	NaN	9999	0.451	9999	9999	1.417	NaN	NaN	9999	9999	1.996	-9999	NaN	1.036	NaN	1.327	NaN	9999	0.336	1.372	9999	9999	9999	1.297	NaN
839	IPI00012540	PROM1 Prominin-1 precursor	0.643	1.168	1.063	2.18	1.995	0.149	0.611	1.189	0.848	1.014	0.519	0.736	NaN	2.079	0.83	3.024	0.451	1.007	0.971	1.924	1.374	0.484	0.89	2.348	1.069	0.626	1.088	1.438
840	IPI00023780	DNAJC5 Isoform 2 of DnaJ homolog subfamily C member	1.816	0.118	0.746	2.784	1.572	9999	0.338	1.068	1.558	1.908	9999	4.617	2.046	0.942	0.883	1.08	1.863	1.128	1.598	9999	1.601	1.759	1.511	1.766	1.44	0.867	1.626	0.84
841	IPI00003348	GNB2 Guanine nucleotide-binding protein G(I)/G(S)/G(T)	9999	9999	1.234	2.85	0.952	1.972	9999	0.66	1.217	0.752	0.917	9999	9999	-9999	1.063	0.763	1.147	0.965	9999	NaN	1.345	0.662	9999	9999	1.12	-9999	NaN	9999
842	IPI00005578	EHD4 EH domain-containing protein 4	0.414	0.514	-9999	0.909	9999	-9999	NaN	9999	1.107	0.382	NaN	1.766	NaN	-9999	9999	1.362	1.238	1.121	NaN	-9999	2.08	-9999	-9999	NaN	9999	1.724	NaN	-9999
843	IPI00291755	NUP210 206 kDa protein	2.507	0.687	2.29	1.514	1.148	1.351	1.948	0.884	1.513	0.819	0.521	9999	1.234	1.218	0.796	1.406	1.668	1.566	4.052	1.058	0.643	0.749	9999	-9999	9999	2.171	1.672	0.804
844	IPI00030911	VAMP8 Vesicle-associated membrane protein 8	NaN	9999	1.09	9999	9999	NaN	9999	NaN	NaN	9999	NaN	9999	9999	NaN	NaN	NaN	NaN	NaN	9999	-9999	NaN	9999	9999	9999	9999	0.991	1.281	NaN
845	IPI00742968	HLA-A HLA class I histocompatibility antigen, A-24 alpha	-9999	NaN	NaN	NaN	9999	NaN	NaN	-9999	9999	9999	9999	1.291	NaN	9999	NaN	NaN	-9999	NaN	9999	-9999	1.177	NaN	9999	NaN	NaN	NaN	NaN	1.432
846	IPI00031615	C12orf31 Uncharacterized protein C12orf31	-9999	9999	0.687	3.683	1.712	1.247	1.425	1.026	0.678	2.07	NaN	1.747	2.527	1.684	0.722	0.963	2.024	1.353	0.508	4.231	1.027	1.043	0.682	0.366	1.359	0.72	0.739	1.664
847	IPI00010866	SLC5A1 SLC5A1 protein (Fragment)	0.92	0.437	2.06	NaN	4.213	9999	1.659	0.367	9999	9999	NaN	9999	-9999	-9999	9999	1.246	2.035	1.882	0.906	NaN	0.846	1.585	9999	2.99	9.04	2.668	1.254	NaN
848	IPI00168435	CLRN3 Isoform 1 of Clarin-3	-9999	9999	-9999	9999	2.652	3.052	9999	0.849	-9999	9999	NaN	NaN	NaN	NaN	NaN	9999	9999	9999	NaN	-9999	9999	0.44	9999	NaN	9999	9999	2.082	9999
849	IPI00747116	LOC650557;HLA-DRB4;HLA-DRB1;HLA-DRB5;HLA-DQB2;hC	NaN	0.107	1.477	3.064	-9999	-9999	0.996	1.246	9999	3.601	0.604	9999	0.421	1.509	3.836	0.681	1.853	0.499	0.983	1.608	-9999	-9999	3.24	-9999	9999	1.668	0.942	0.838
850	IPI00165092	YARS2 Tyrosyl-tRNA synthetase, mitochondrial precursor	NaN	NaN	NaN	9999	NaN	NaN	NaN	NaN	NaN	9999	NaN	9999	NaN	9999	NaN	NaN	NaN	NaN	NaN	NaN	NaN	9999	NaN	NaN	NaN	NaN	NaN	NaN
851	IPI00382480	#NAME?	9999	1.211	1.865	2.707	1.86	0.353	1.7	9999	-9999	4.162	-9999	2.101	9999	-9999	1.535	1.314	1.592	1.299	2.144	2.4	0.775	1.437	NaN	NaN	1.342	0.612	0.93	0.805
852	IPI00000691	CLDN1 Claudin-1	9999	9999	NaN	9999	9999	NaN	2.64	9999	NaN	9999	NaN	NaN	NaN	NaN	NaN	9999	NaN	NaN	NaN	NaN	NaN	5.017	9999	9999	9999	NaN	NaN	NaN
853	IPI00291316	ARHGEF2 Rho/rac guanine nucleotide exchange factor (G	-9999	NaN	NaN	NaN	NaN	NaN	NaN	NaN	-9999	NaN	NaN	NaN	NaN	9999	NaN	9999	-9999	9999	NaN	NaN	NaN	NaN	NaN	NaN	NaN	NaN	NaN	NaN
854	IPI00026119	UBE1 Ubiquitin-activating enzyme E1	NaN	9999	NaN	NaN	NaN	NaN	NaN	NaN	NaN	NaN	NaN	NaN	NaN	NaN	9999	9999	9999	0.979	NaN	NaN	NaN	NaN	NaN	NaN	-9999	NaN	9999	NaN
855	IPI00027175	SRI Sorcin	NaN	9999	NaN	9999	9999	9999	-9999	NaN	9999	-9999	9999	NaN	NaN	NaN	NaN	NaN	NaN	9999	1.745	NaN	NaN	-9999	9999	NaN	9999	-9999	NaN	NaN
856	IPI00171196	KRT13 keratin 13 isoform b	NaN	NaN	NaN	9999	NaN	NaN	NaN	9999	NaN	NaN	NaN	NaN	NaN	NaN	NaN	NaN	NaN	NaN	NaN	NaN	NaN	-9999	NaN	NaN	1.085	NaN	9999	NaN
857	IPI00431645	HP HP protein	NaN	0.994	1.727	9999	9999	NaN	0.467	-9999	-9999	2.147	9999	2.186	NaN	1.552	NaN	NaN	0.731	2.228	0.1	9999	NaN	NaN	0.584	9999	NaN	NaN	0.773	-9999
858	IPI00739927	LOC645464 similar to vasoactive intestinal peptide rece	NaN	NaN	0.983	NaN	NaN	NaN	NaN	0.76	NaN	-9999	NaN	9999	1.733	NaN	9999	NaN	NaN	NaN	NaN	9999	NaN	9999	NaN	NaN	NaN	-9999	NaN	NaN
859	IPI00005202	PGRMC2 Membrane-associated progesterone receptor c	-9999	NaN	0.763	1.572	NaN	0.781	NaN	0.913	0.78	-9999	0.685	0.414	1.365	1.286	0.785	0.955	1.298	1.093	1.107	1.813	0.914	0.327	0.898	-9999	0.204	0.994	0.737	1.184
860	IPI00003881	HNRPF Heterogeneous nuclear ribonucleoprotein F	NaN	NaN	NaN	-9999	0.875	2.737	0.986	1.816	9999	-9999	9999	9999	0.421	9.198	9999	1.518	2.205	0.687	9999	6.282	1.95	NaN	1.228	9999	-9999	9999	NaN	-9999
861	IPI00290452	TMBIM1 Transmembrane BAX inhibitor motif-containing	NaN	NaN	0.953	9999	9999	9999	2.076	1.41	1.134	1.219	1.435	9999	1.248	9999	1.042	9999	1.167	1.591	0.848	9999	9999	9999	9999	NaN	3.563	0.953	1.695	1.018
862	IPI00412785	BRP44L Brain protein 44-like protein	7.953	2.033	9999	9999	9999	-9999	9999	NaN	-9999	NaN	1.304	-9999	9999	NaN	9999	NaN	1.894	1.785	NaN	3.537	9999	1.613	2.316	-9999	1.382	-9999	NaN	9999
863	IPI00020430	ATP6AP1 53 kDa protein	NaN	9999	0.764	NaN	NaN	NaN	NaN	9999	NaN	2.688	NaN	NaN	NaN	NaN	NaN	NaN	9999	NaN	NaN	9999	NaN	9999	-9999	9999	9999	-9999	9999	NaN
864	IPI00024689	AQP1 Aquaporin-1	0.389	NaN	-9999	9999	9999	0.313	0.263	1.038	0.507	NaN	9999	NaN	1.183	9999	-9999	9999	9999	0.836	-9999	1.95	0.569	NaN	-9999	9999	2.853	-9999	0.491	4.258
865	IPI00004092	ATP2A3 Isoform SERCA3B of Sarcoplasmic/endoplasmic	0.028	0.018	0.437	0.622	0.033	0.927	0.109	0.059	0.251	14.668	1.235	0.031	1.777	0.006	0.771	0.511	1.44	0.783	0.683	0.258	1.679	0.448	0.528	0.062	0.42	1.061	0.191	0.894
866	IPI00414717	GLG1 golgi apparatus protein 1	9999	NaN	-9999	2.947	0.641	10.424	1.906	1.148	1.819	1.172	NaN	2.614	1.179	9999	0.819	9999	2.333	0.856	-9999	4.682	9999	NaN	0.644	-9999	NaN	1.414	9999	-9999
867	IPI00056310	SCAMP4 Secretory carrier-associated membrane protein	NaN	9999	NaN	NaN	9999	9999	NaN	NaN	NaN	NaN	NaN	NaN	9999	NaN	9999	9999	NaN	NaN	NaN	9999	NaN	NaN	NaN	NaN	NaN	9999	-9999	9999
868	IPI00010270	RAC2 Ras-related C3 botulinum toxin substrate 2 precur	NaN	NaN	NaN	NaN	NaN	NaN	NaN	NaN	NaN	NaN	NaN	9999	1.167	NaN	NaN	NaN	NaN	NaN	NaN	NaN	NaN	NaN	NaN	NaN	NaN	NaN	NaN	NaN
869	IPI00257903	KIAA1815 Probable peptidase KIAA1815	-9999	9999	1.594	1.178	9999	2.17	9999	0.778	1.287	0.517	-9999	1.246	3.314	9999	1.006	2.101	0.877	1.851	1.289	1.363	NaN	1.607	NaN	-9999	NaN	0.87	1.019	0.93
870	IPI00026044	PIGU Isoform 1 of GPI transamidase component PIG-U	9999	1.588	1.849	0.782	2.263	2.841	9999	5.002	1.26	0.233	NaN	9999	0.547	9999	1.335	1.418	1.828	1.376	1.538	2.503	9999	0.483	1.691	0.597	0.44	0.73	2.806	0.802
871	IPI00168520	MATN2 Isoform 2 of Matrilin-2 precursor	3.194	-9999	9999	-9999	-9999	0.883	-9999	NaN	1.308	-9999	0.705	1.084	1.099	-9999	0.744	0.673	1.527	0.631	NaN	-9999	-9999	NaN	NaN	-9999	NaN	NaN	NaN	0.857
872	IPI00013976	LAMB1 Laminin subunit beta-1 precursor	1.256	-9999	1.085	-9999	0.497	1.318	0.369	9999	1.613	1.458	NaN	0.693	-9999	-9999	9999	-9999	0.857	0.854	NaN	5.811	0.597	1.215	NaN	-9999	NaN	9999	NaN	-9999
873	IPI00456750	FAM129B Niban-like protein	0.419	NaN	9999	-9999	9999	2.432	0.427	NaN	9999	NaN	NaN	NaN	-9999	NaN	9999	-9999	9999	NaN	1.935	NaN	NaN	9999	9999	-9999	9999	0.454	-9999	0.444
874	IPI00013623	SLC27A3 Isoform 1 of Long-chain fatty acid transport pr	9999	NaN	1.552	-9999	0.319	2.244	1.477	1.968	0.572	-9999	NaN	0.738	0.276	0.987	1.093	0.282	1.184	0.522	2.039	1.807	1.9	-9999	0.461	NaN	-9999	0.476	1.066	0.516
875	IPI00004358	PYGB Glycogen phosphorylase, brain form	-9999	NaN	1.186	NaN	0.952	9999	9999	NaN	1.043	-9999	NaN	-9999	0.609	0.346	9999	2.797	0.403	3.223	9999	NaN	3.267	3.378	9999	NaN	-9999	9999	0.593	0.366
876	IPI00010720	CCT5 T-complex protein 1 subunit epsilon	9999	NaN	-9999	1.485	-9999	2.399	-9999	NaN	NaN	NaN	NaN	NaN	-9999	1.002	9999	NaN	NaN	9999	0.912	-9999	NaN	0.883	1.147	-9999	0.735	-9999	-9999	-9999
877	IPI00016334	MCAM Isoform 1 of Cell surface glycoprotein MUC18 pre	9999	9999	-9999	-9999	-9999	-9999	NaN	9999	-9999	-9999	NaN	-9999	NaN	-9999	NaN	0.408	0.827	1.14	NaN	NaN	9999	9999	NaN	-9999	-9999	9999	NaN	9999
878	IPI00023824	FBLN2 Fibulin-2 precursor	-9999	0.34	1.799	0.638	1.951	-9999	0.742	0.513	0.967	0.981	0.676	0.466	0.654	-9999	0.751	9999	0.866	9999	NaN	9999	0.768	-9999	NaN	-9999	1.21	0.896	2.738	1.152
879	IPI00217952	GFPT1 Isoform 1 of Glucosamine--fructose-6-phosphate	0.189	0.297	-9999	-9999	1.688	2.26	1.46	2.576	NaN	-9999	-9999	9999	0.415	9999	2.84	2.116	0.649	1.389	9999	0.324	1.765	0.651	4.423	2.808	-9999	1.378	-9999	-9999
880	IPI00215899	SRPX Isoform 2 of Sushi repeat-containing protein SRPX	-9999	-9999	NaN	3.798	-9999	-9999	0.367	NaN	NaN	NaN	NaN	-9999	NaN	1.513	0.914	1.786	0.565	0.65	-9999	NaN	-9999	-9999	-9999	-9999	NaN	NaN	-9999	NaN
881	IPI00004121	WNT2B Isoform 2 of Protein Wnt-2b precursor	-9999	9999	-9999	-9999	-9999	-9999	9999	NaN	4.762	NaN	NaN	NaN	NaN	NaN	-9999	-9999	NaN	NaN	NaN	-9999	-9999	NaN	NaN	-9999	9999	NaN	NaN	NaN
882	IPI00009896	EPHX1 Epoxide hydrolase 1	0.487	1.114	0.722	-9999	0.197	1.02	2.489	0.578	0.607	0.307	0.414	0.762	0.855	1.074	0.538	0.888	1.223	0.815	0.438	0.788	0.649	0.441	0.447	-9999	0.348	0.714	1.242	0.724
883	IPI00026698	ABCA8 180 kDa protein	NaN	-9999	-9999	-9999	-9999	9999	-9999	NaN	0.53	-9999	NaN	1.447	-9999	-9999	1.478	-9999	0.329	-9999	1.438	NaN	NaN	0.48	9999	-9999	1.303	-9999	-9999	-9999
884	IPI00027087	L1CAM Isoform 1 of Neural cell adhesion molecule L1 pr	NaN	NaN	-9999	-9999	0.178	NaN	-9999	9999	-9999	9999	NaN	-9999	NaN	-9999	NaN	-9999	0.269	-9999	NaN	NaN	0.657	9999	NaN	9999	NaN	NaN	9999	NaN
885	IPI00015102	ALCAM Isoform 1 of CD166 antigen precursor	NaN	9999	-9999	9999	-9999	0.401	1.012	1.338	NaN	9999	NaN	NaN	NaN	9999	NaN	9999	NaN	NaN	-9999	NaN	NaN	2.405	0.869	-9999	0.79	-9999	0.586	2.099
886	IPI00299048	IQGAP2 Isoform 1 of Ras GTPase-activating-like protein	0.701	2.022	9999	0.382	1.331	0.411	9999	1.151	0.766	0.969	NaN	0.414	1.517	0.691	0.586	1.364	0.713	1.858	0.71	0.6	1.29	-9999	0.84	9999	1.178	1.367	9999	NaN
887	IPI00743696	COL4A1 161 kDa protein	0.9	0.55	0.588	-9999	0.185	0.504	9999	-9999	0.666	0.583	NaN	0.66	NaN	-9999	0.588	2.323	0.739	1.026	0.181	-9999	0.533	0.263	-9999	NaN	9999	1.35	2.187	9999
888	IPI00337415	GNAI1 Guanine nucleotide-binding protein G(i), alpha-1	NaN	NaN	9999	9999	0.402	-9999	-9999	9999	2.287	1.308	1.697	9999	0.568	9999	NaN	1.026	0.572	-9999	9999	9999	8.273	1.847	9999	9999	1.574	1.236	0.564	9999
889	IPI00792870	PHF1 PHD finger protein 1	-9999	NaN	2.326	1.204	2.569	0.267	0.491	0.834	0.791	1.137	1.101	0.751	2.771	2.221	1.231	2.329	0.336	1.638	0.726	1.126	1.335	0.51	0.837	1.939	1.31	1.514	0.982	2.706
890	IPI00220737	NCAM1 Isoform N-CAM 120 of Neural cell adhesion mol	NaN	NaN	1.232	-9999	5.467	4.241	0.579	9999	-9999	1.88	1.063	-9999	2.826	0.393	1.731	1.325	1.296	1.193	1.109	9999	1.761	1.115	1.924	0.614	1.344	NaN	0.924	NaN
891	IPI00290337	EPS8 92 kDa protein	9999	NaN	-9999	0.312	0.564	1.516	0.803	-9999	0.592	-9999	9999	9999	NaN	0.645	0.843	-9999	1.311	1.248	9999	NaN	2.773	NaN	1.679	NaN	0.226	-9999	0.439	1.685
892	IPI00022395	C9 Complement component C9 precursor	NaN	2.274	-9999	2.059	6.875	1.356	3.86	9999	0.802	1.403	NaN	5.46	1.151	NaN	1.607	2.521	2.068	1.221	0.527	NaN	0.781	0.864	0.77	1.205	2.203	1.6	2.551	1.377
893	IPI00807358	MGC16121 hypothetical protein LOC84848	NaN	NaN	NaN	NaN	NaN	NaN	NaN	NaN	NaN	NaN	NaN	NaN	NaN	NaN	NaN	NaN	NaN	NaN	9999	NaN	NaN	NaN	NaN	NaN	NaN	NaN	NaN	NaN
894	IPI00007671	FUT3 Galactoside 3(4)-L-fucosyltransferase	0.08	-9999	1.549	9999	2.258	2.941	0.34	0.471	-9999	0.644	2.07	1.037	2.205	2.595	2.273	1.962	1.693	1.161	1.273	2.006	-9999	1.837	1.063	1.122	1.087	1.077	0.637	0.716
895	IPI00305304	LASS2 LAG1 longevity assurance homolog 2	-9999	NaN	0.841	9999	9999	1.785	0.751	2.111	0.641	-9999	9999	NaN	1.016	2.197	1.174	1.959	0.665	1.471	0.348	2.381	2.095	-9999	0.734	-9999	-9999	1.026	0.822	0.595
896	IPI00020407	MGAT5 Alpha-1,6-mannosylglycoprotein 6-beta-N-acetyl	NaN	9999	-9999	9999	9999	9999	-9999	NaN	NaN	NaN	NaN	NaN	NaN	NaN	9999	9999	NaN	NaN	NaN	NaN	NaN	NaN	NaN	NaN	NaN	NaN	NaN	NaN
897	IPI00010896	CLIC1 Chloride intracellular channel protein 1	-9999	9999	3.035	2.585	4.032	9999	0.789	9999	1.823	9999	NaN	9999	1.391	2.597	1.016	2.099	0.816	9999	2.3	3.016	1.27	0.791	3.392	9999	1.208	2.067	4.343	0.761
898	IPI00164623	C3 187 kDa protein	0.989	0.931	0.926	0.696	1.99	0.975	1.034	0.966	1.2	0.69	0.725	2.824	0.751	0.946	0.684	1.734	1.204	0.781	NaN	0.72	0.828	2.684	1.493	2.188	1.763	0.926	1.623	1.255
899	IPI00219525	PGD 6-phosphogluconate dehydrogenase, decarboxylati	NaN	NaN	9999	NaN	9999	NaN	9999	NaN	NaN	NaN	NaN	NaN	-9999	-9999	9999	-9999	-9999	0.46	NaN	-9999	2.738	NaN	NaN	NaN	9999	NaN	NaN	9999
900	IPI00020446	CD82 CD82 antigen	NaN	1.694	-9999	NaN	1.643	NaN	NaN	0.944	NaN	2.003	NaN	9999	NaN	-9999	9999	9999	1.197	1.283	NaN	9999	NaN	NaN	NaN	NaN	9999	NaN	-9999	NaN
901	IPI00332371	PFKL Isoform 1 of 6-phosphofructokinase, liver type	3.002	NaN	2.484	-9999	1.511	3.087	NaN	NaN	0.633	-9999	9999	4.05	9999	9999	3.189	1.102	1.488	0.874	1.003	-9999	9999	2.092	1.896	2.139	0.963	1.555	NaN	0.187
902	IPI00000695	GNA14 Guanine nucleotide-binding protein alpha-14 su	1.292	-9999	0.534	0.553	1.755	1.38	1.237	0.856	0.525	0.26	-9999	9999	-9999	0.98	9999	1.051	1.106	0.994	0.648	0.24	1.633	0.558	0.938	1.161	0.521	0.584	1.018	-9999
903	IPI00010290	FABP1 FABP1 protein (Fragment)	NaN	9999	NaN	NaN	9999	NaN	NaN	9999	0.902	-9999	NaN	9999	-9999	-9999	-9999	0.231	9999	-9999	NaN	9999	9999	NaN	-9999	-9999	9999	NaN	-9999	1.371
904	IPI00746851	ITGB2 Integrin beta chain, beta 2 variant (Fragment)	NaN	NaN	1.901	9999	2.005	-9999	9999	3.025	1.908	-9999	9999	1.677	0.674	NaN	1.093	1.345	1.192	1.432	9999	5.628	9999	9999	9999	9999	9999	1.547	3.623	9999
905	IPI00032466	KCNN4 Intermediate conductance calcium-activated pot	9999	NaN	9999	NaN	9999	9999	9999	NaN	NaN	NaN	NaN	NaN	NaN	2.275	1.706	9999	9999	0.852	9999	9999	NaN	9999	9999	-9999	NaN	1.868	-9999	0.574
906	IPI00220578	GNAI3 Guanine nucleotide-binding protein G	4.857	0.673	0.891	1.406	1.191	1.708	0.644	0.666	0.98	-9999	9999	1.463	0.987	3.763	0.764	0.833	1.79	0.507	1.263	1.754	1.649	2.165	1.51	2.576	0.724	0.684	1.149	-9999
907	IPI00216620	PPAP2C Lipid phosphate phosphohydrolase 2	-9999	9999	-9999	NaN	9999	9999	9999	9999	1.188	1.68	NaN	9999	9999	9999	9999	2.015	9999	0.992	-9999	9999	9999	10.751	1.023	1.038	2.382	4.453	9999	0.619
908	IPI00179326	BAIAP2L1 Brain-specific angiogenesis inhibitor 1-associ	-9999	NaN	-9999	NaN	0.414	NaN	0.144	NaN	-9999	9999	-9999	0.109	9999	-9999	0.283	-9999	-9999	2.482	NaN	NaN	NaN	NaN	9999	NaN	NaN	-9999	0.105	1.588
909	IPI00009920	C6 Complement component C6 precursor	9999	9999	9999	NaN	10.903	2.504	9999	NaN	9999	1.37	NaN	9999	9999	NaN	0.938	3.11	9999	9999	NaN	9999	9999	NaN	NaN	20.2	9999	9999	9999	NaN
910	IPI00022229	APOB Apolipoprotein B-100 precursor	NaN	NaN	0.848	1.234	1.491	NaN	9999	-9999	9999	NaN	NaN	9999	-9999	0.541	9999	0.703	NaN	0.933	NaN	-9999	NaN	9999	NaN	9999	1.108	9999	9999	-9999
911	IPI00031620	ICAM3 Intercellular adhesion molecule 3 precursor	NaN	-9999	NaN	-9999	9999	2.392	9999	9999	0.847	1.022	-9999	9999	9999	NaN	0.392	-9999	2.133	1.194	0.88	0.268	NaN	1.365	9999	1.093	1.737	-9999	1.191	1.585
912	IPI00013955	MUC1 Isoform 1 of Mucin-1 precursor	NaN	NaN	NaN	NaN	3.633	NaN	9999	NaN	9999	9999	NaN	9.602	NaN	9999	9999	9999	9999	NaN	NaN	0.934	9999	1.215	NaN	NaN	9999	2.187	-9999	-9999
913	IPI00186826	EPHB4 Receptor protein tyrosine kinase variant EphB4v1	NaN	NaN	-9999	NaN	9999	NaN	9999	NaN	NaN	NaN	0.945	NaN	1.009	9999	9999	9999	1.469	0.854	4.159	NaN	-9999	0.286	2.307	-9999	0.387	NaN	NaN	NaN
914	IPI00737141	LOC440335 Hypothetical protein	0.464	-9999	9999	NaN	9999	8.391	9999	NaN	1.413	9999	30.273	9999	1.117	2.871	NaN	-9999	1.513	1.123	0.629	-9999	0.622	-9999	9999	9999	NaN	NaN	NaN	-9999
915	IPI00013449	TSPAN6 Tetraspanin-6	NaN	9999	NaN	NaN	9999	NaN	9999	NaN	NaN	NaN	NaN	9999	-9999	-9999	-9999	0.694	NaN	9999	NaN	0.67	9999	9999	-9999	NaN	9999	NaN	9999	9999
916	IPI00473011	HBD;HBB Hemoglobin subunit delta	NaN	NaN	0.774	-9999	9999	NaN	-9999	NaN	NaN	NaN	NaN	NaN	NaN	NaN	NaN	NaN	NaN	NaN	9999	NaN	NaN	-9999	NaN	9999	9999	0.548	-9999	NaN
917	IPI00008315	EPHB1 Isoform 1 of Ephrin type-B receptor 1 precursor	NaN	NaN	NaN	NaN	9999	9999	-9999	-9999	-9999	NaN	9999	-9999	9999	NaN	NaN	9999	NaN	9999	1.129	-9999	9999	0.523	3.812	-9999	-9999	9999	9999	9999
918	IPI00008490	UNC93B1 UNC93 homolog B1	NaN	1.282	0.952	-9999	2.233	9999	-9999	3.127	1.145	8.826	9999	9999	0.651	0.958	9999	1.184	1.646	1.201	0.822	9999	9999	4.097	1.162	1.666	2.048	NaN	NaN	9999
919	IPI00745242	GUCA1A 24 kDa protein	0.159	9999	1.205	NaN	9999	NaN	-9999	NaN	1.01	9999	NaN	0.503	-9999	0.409	0.966	9999	0.276	-9999	-9999	0.396	1.29	2.944	-9999	2.119	2.302	9999	2.178	-9999
920	IPI00181833	EPS8L3 Isoform 1 of Epidermal growth factor receptor ki	2.011	0.346	6.489	NaN	1.897	9999	NaN	1.271	9999	0.61	NaN	9999	-9999	9999	1.69	-9999	1.278	-9999	3.864	-9999	0.488	1.091	0.918	1.683	0.857	9999	9999	-9999
921	IPI00220740	NPM1 Isoform 2 of Nucleophosmin	2.477	9999	9999	9999	9999	2.178	1.409	NaN	0.166	0.442	2.181	1.107	1.19	5.733	1.504	0.31	1.617	2.256	5.203	2.331	0.915	1.625	1.503	1.573	0.123	2.41	1.58	0.47
922	IPI00152240	TMEM167 Transmembrane protein 167 precursor	NaN	9999	-9999	-9999	1.544	1.9	9999	9999	1.101	0.7	NaN	9999	NaN	NaN	7.755	1.11	2.825	1.724	2.471	-9999	9999	1.731	1.072	1.44	1.423	NaN	9999	1.028
923	IPI00553238	TTYH3 CDNA FLJ42617 fis, clone BRACE3014807	NaN	NaN	NaN	NaN	3.867	9999	9999	9999	9999	NaN	NaN	9999	-9999	9999	9999	9999	1.897	0.869	9999	NaN	9999	9999	9999	NaN	NaN	NaN	9999	NaN
924	IPI00007750	TUBA4A Tubulin alpha-1 chain	-9999	-9999	1.714	-9999	1.107	2.007	0.771	0.639	1.533	-9999	NaN	0.872	0.706	1.604	0.967	1.185	0.673	0.734	9999	0.26	1.757	NaN	1.437	9999	NaN	9999	9999	0.754
925	IPI00032291	C5 Complement C5 precursor	NaN	NaN	1.134	NaN	NaN	NaN	-9999	1.282	NaN	NaN	NaN	9999	9999	9999	NaN	NaN	NaN	NaN	-9999	9999	NaN	9999	NaN	NaN	NaN	9999	9999	0.428
926	IPI00059683	TMEM45B Transmembrane protein 45B	NaN	NaN	NaN	NaN	NaN	NaN	NaN	NaN	NaN	NaN	NaN	NaN	NaN	NaN	NaN	NaN	NaN	NaN	NaN	NaN	NaN	NaN	NaN	NaN	9999	9999	9999	NaN
927	IPI00478003	A2M Alpha-2-macroglobulin precursor	-9999	2.567	NaN	NaN	9999	NaN	NaN	NaN	NaN	NaN	NaN	NaN	9999	NaN	NaN	NaN	NaN	NaN	NaN	NaN	NaN	9999	-9999	-9999	NaN	-9999	NaN	NaN
928	IPI00296608	C7 Complement component C7 precursor	NaN	NaN	NaN	9999	9999	9999	9999	NaN	1.204	NaN	NaN	3.12	-9999	9999	-9999	NaN	NaN	-9999	NaN	NaN	9999	NaN	NaN	NaN	NaN	NaN	NaN	NaN
929	IPI00450768	KRT17 Keratin, type I cytoskeletal 17	NaN	-9999	NaN	0.011	0.01	-9999	-9999	NaN	9999	NaN	NaN	9999	-9999	NaN	NaN	NaN	NaN	NaN	NaN	-9999	-9999	-9999	-9999	NaN	-9999	9999	NaN	NaN
930	IPI00006666	SLC16A3 Monocarboxylate transporter 4	NaN	9999	-9999	9999	9999	NaN	9999	5.092	9999	2.494	NaN	9999	9999	9999	9999	2.077	9999	1.525	0.775	9999	NaN	4.521	1.478	4.311	2.498	9999	3.298	9999
931	IPI00030936	TSPAN1 Tetraspanin-1	NaN	NaN	-9999	NaN	9999	9999	9999	-9999	NaN	9999	NaN	-9999	9999	9999	NaN	NaN	NaN	NaN	0.895	9999	NaN	-9999	9999	NaN	1.073	-9999	-9999	NaN
932	IPI00294395	C8B Complement component C8 beta chain precursor	9999	9999	0.61	9999	7.971	2.385	9999	1.659	9999	1.373	1.354	1.969	1.684	9999	9999	1.144	2.387	9999	NaN	-9999	NaN	NaN	1.174	9999	4.574	1.952	3.038	-9999
933	IPI00384689	PDXDC1 Pyridoxal-dependent decarboxylase domain co	9999	1.643	9999	9999	9999	-9999	9999	NaN	NaN	1.96	-9999	NaN	9999	NaN	9999	NaN	9999	NaN	NaN	NaN	NaN	-9999	NaN	NaN	NaN	-9999	NaN	1.579
934	IPI00018451	CIB1 Calcium and integrin-binding protein 1	NaN	NaN	NaN	9999	NaN	NaN	NaN	NaN	-9999	NaN	9999	9999	NaN	NaN	NaN	NaN	NaN	NaN	NaN	NaN	NaN	NaN	NaN	NaN	NaN	NaN	NaN	NaN
935	IPI00027463	S100A6 Protein S100-A6	NaN	NaN	NaN	NaN	NaN	NaN	NaN	NaN	NaN	NaN	NaN	NaN	NaN	NaN	NaN	NaN	NaN	NaN	9999	NaN	NaN	NaN	NaN	NaN	NaN	NaN	NaN	NaN
936	IPI00328218	LSR Isoform 2 of Lipolysis-stimulated lipoprotein recept	NaN	9999	NaN	NaN	9999	NaN	NaN	NaN	NaN	NaN	NaN	9999	9999	NaN	NaN	NaN	NaN	NaN	NaN	NaN	NaN	NaN	NaN	NaN	NaN	NaN	NaN	NaN
937	IPI00017184	EHD1 EH domain-containing protein 1	NaN	NaN	NaN	NaN	9999	NaN	NaN	NaN	NaN	NaN	NaN	NaN	NaN	NaN	NaN	NaN	NaN	NaN	9999	-9999	-9999	9999	-9999	NaN	NaN	NaN	-9999	NaN
938	IPI00063760	ZNF234 Zinc finger protein 234	NaN	1.141	-9999	-9999	2.17	1.144	9999	9.556	-9999	1.012	NaN	1.741	9999	2.813	1.015	1.328	1.74	1.072	-9999	9999	-9999	9999	0.971	-9999	1.008	-9999	1.358	2.64
939	IPI00022744	CSE1L Isoform 1 of Exportin-2	-9999	0.054	9999	0.691	0.16	0.862	0.544	0.531	-9999	0.311	0.687	0.404	9999	0.688	0.851	9999	1.232	0.78	0.617	2.456	-9999	-9999	NaN	1.264	0.208	0.967	-9999	2.459
940	IPI00006205	SLC33A1 Acetyl-coenzyme A transporter 1	NaN	-9999	-9999	-9999	9999	1.739	9999	9999	5.086	-9999	NaN	-9999	NaN	NaN	NaN	-9999	-9999	NaN	NaN	-9999	-9999	NaN	NaN	NaN	-9999	9999	-9999	-9999
941	IPI00024095	ANXA3 Annexin A3	-9999	NaN	NaN	NaN	9999	9999	9999	9999	9999	9999	9999	9999	9999	9999	9999	9999	9999	1.072	9999	9999	NaN	0.259	NaN	9999	9999	NaN	9999	9999
942	IPI00006006	TMEM63A Transmembrane protein 63A	-9999	NaN	9999	0.617	9999	9999	9999	9999	9999	9999	NaN	9999	-9999	7.284	9999	5.73	9999	9999	9999	NaN	2.952	9999	1.389	9999	3.118	9999	NaN	0.896
943	IPI00059395	KIFC2 Kinesin-like protein KIFC2	9999	1.482	9999	9999	9999	9999	1.606	1.914	-9999	0.955	0.638	9999	9999	9999	0.664	1.71	1.868	9999	NaN	9999	9999	NaN	9999	NaN	9999	9999	9999	9999
944	IPI00023500	DPAGT1 Isoform 1 of UDP-N-acetylglucosamine--dolichy	NaN	NaN	NaN	NaN	9999	1.08	9999	NaN	NaN	NaN	NaN	NaN	NaN	NaN	NaN	NaN	NaN	NaN	1.845	NaN	NaN	-9999	9999	9999	1.734	NaN	NaN	9999
945	IPI00000816	YWHAE 14-3-3 protein epsilon	0.011	9999	0.045	-9999	0.072	1.944	0.012	NaN	0.136	0.223	NaN	0.116	0.416	-9999	0.451	0.046	-9999	0.27	1.433	0.059	0.145	2.005	0.097	0.327	0.333	0.039	0.194	-9999
946	IPI00216318	YWHAB Isoform Long of 14-3-3 protein beta/alpha	NaN	NaN	NaN	9.29	26.781	-9999	-9999	NaN	NaN	NaN	NaN	9999	NaN	-9999	0.672	2.037	0.39	NaN	NaN	0.969	1.662	NaN	9999	-9999	NaN	NaN	6.513	NaN
947	IPI00042580	APOO Isoform 1 of Apolipoprotein O precursor	-9999	-9999	-9999	-9999	-9999	1.374	-9999	0.729	-9999	-9999	NaN	-9999	1.135	0.326	-9999	1.254	0.815	0.636	-9999	9999	NaN	NaN	-9999	-9999	-9999	-9999	-9999	0.677
948	IPI00307298	LRP5 Low-density lipoprotein receptor-related protein 5	NaN	9999	NaN	0.994	-9999	0.25	0.775	NaN	-9999	-9999	0.483	-9999	0.885	-9999	0.468	NaN	-9999	9999	NaN	2.462	9999	NaN	9999	-9999	-9999	-9999	1.521	9999
949	IPI00470649	NCLN Isoform 1 of Nicalin precursor	NaN	NaN	0.969	NaN	0.64	1.145	9999	NaN	1.697	-9999	-9999	-9999	1.303	0.175	1.199	0.951	1.547	0.834	1.357	2.134	1.235	NaN	NaN	1.979	NaN	1.209	1.287	1.204
950	IPI00418495	CD36 Platelet glycoprotein 4	9999	NaN	0.591	0.117	0.387	0.174	9999	NaN	9999	0.433	NaN	NaN	9999	0.254	9999	9999	9999	0.446	0.738	9999	9999	NaN	NaN	NaN	NaN	9999	0.605	0.518
951	IPI00642041	COMTD1 Catechol-O-methyltransferase domain-contain	6.292	0.525	0.359	0.17	0.182	0.877	2.012	0.916	0.72	0.611	NaN	1.451	1.66	0.25	1.883	1.801	0.824	1.507	0.868	2.412	1.407	1.182	0.933	-9999	2.919	1.717	1.368	1.535
952	IPI00029819	NOTCH3 Neurogenic locus notch homolog protein 3 prec	NaN	NaN	NaN	-9999	-9999	-9999	-9999	-9999	0.757	0.643	-9999	-9999	NaN	-9999	-9999	NaN	NaN	NaN	NaN	9999	NaN	NaN	0.332	NaN	-9999	NaN	NaN	NaN
953	IPI00375507	BRCA1 breast cancer 1, early onset isoform BRCA1-delta	NaN	9999	0.496	-9999	-9999	NaN	-9999	NaN	NaN	-9999	NaN	-9999	NaN	NaN	NaN	NaN	NaN	NaN	NaN	NaN	-9999	NaN	NaN	NaN	NaN	-9999	-9999	-9999
954	IPI00419869	COX15 Isoform 1 of Cytochrome c oxidase assembly pro	9999	NaN	0.85	NaN	9999	9999	0.75	NaN	-9999	0.134	NaN	9999	NaN	9999	1.077	0.117	1.387	0.356	0.64	NaN	9999	2.101	0.903	-9999	0.598	1.925	1.593	0.966
955	IPI00031772	C15orf48 Normal mucosa of esophagus-specific gene 1	1.144	0.781	9999	-9999	9999	-9999	9999	NaN	0.471	1.631	NaN	NaN	1.234	9999	1.458	0.768	2.092	2.412	0.776	1.272	0.285	0.39	0.804	-9999	0.476	1.676	0.346	1.231
956	IPI00401831	PLEKHH1 pleckstrin homology domain containing, famil	NaN	NaN	-9999	3.432	9999	0.559	9999	-9999	NaN	9999	9999	9999	NaN	NaN	NaN	NaN	NaN	NaN	0.989	NaN	NaN	9999	0.968	-9999	0.61	1.524	0.715	2.773
957	IPI00033907	ANAPC1 Anaphase-promoting complex subunit 1	NaN	NaN	NaN	NaN	NaN	NaN	NaN	NaN	NaN	NaN	NaN	NaN	NaN	NaN	NaN	NaN	NaN	NaN	NaN	NaN	NaN	NaN	NaN	NaN	NaN	NaN	NaN	NaN
958	IPI00005705	PPP1CC Isoform Gamma-1 of Serine/threonine-protein p	1.44	NaN	3.279	0.82	5.278	4.472	9999	9999	1.062	0.839	NaN	9999	0.788	0.68	9999	2.214	1.357	1.246	7.447	0.343	1.473	0.496	2.817	3.061	1.513	1.16	3.537	0.287
959	IPI00017304	NOS2A Isoform 1 of Nitric oxide synthase, inducible	NaN	0.273	2.896	0.449	0.472	0.905	0.741	2.627	-9999	9999	NaN	NaN	1.985	0.588	-9999	NaN	-9999	NaN	9999	9999	NaN	9999	0.671	NaN	NaN	0.862	1.216	NaN
960	IPI00022275	SACM1L SAC1 suppressor of actin mutations 1-like	1.297	-9999	0.941	0.408	0.604	1.592	0.836	0.843	1.09	-9999	9999	-9999	1.13	3.693	0.992	0.663	1.585	0.635	0.484	2.404	1.429	-9999	0.543	-9999	-9999	0.809	0.698	0.741
961	IPI00164018	CYP2S1 Isoform 2 of Cytochrome P450 2S1	NaN	NaN	9999	9999	9999	9999	NaN	NaN	0.828	1.322	2.354	2.555	1.887	0.894	0.667	1.898	NaN	2.986	1.598	NaN	1.144	0.708	1.236	-9999	1.518	1.857	1.016	1.815
962	IPI00218850	SCAMP2 Secretory carrier-associated membrane protein	9999	1.248	0.709	1.62	0.891	1.514	1.411	1.635	0.92	1.066	NaN	0.678	1.002	3.308	0.645	0.738	1.501	0.813	0.482	3.63	1.467	0.987	0.762	0.364	0.862	0.484	0.482	0.673
963	IPI00010491	RAB27B Ras-related protein Rab-27B	NaN	NaN	9999	NaN	9999	4.693	9999	9999	1.174	0.774	9999	-9999	NaN	9999	1.219	2.005	2.287	1.077	1.799	9999	-9999	NaN	-9999	NaN	-9999	1.04	0.877	0.491
964	IPI00554541	ILVBL ilvB (bacterial acetolactate synthase)-like isoform	2.436	NaN	0.326	-9999	0.389	2.759	1.269	0.466	0.466	0.621	NaN	0.513	0.518	2.882	0.238	0.24	1.036	0.286	0.388	0.438	1.104	NaN	-9999	-9999	-9999	0.139	0.388	0.117
965	IPI00021290	ACLY ATP-citrate synthase	-9999	NaN	NaN	NaN	0.843	9999	NaN	NaN	-9999	9999	NaN	NaN	NaN	1.068	9999	NaN	9999	-9999	NaN	NaN	NaN	NaN	NaN	NaN	NaN	NaN	0.561	-9999
966	IPI00443773	BAX Apoptosis regulator BAX, membrane isoform alpha	9999	9999	0.135	-9999	NaN	1.798	1.436	9999	NaN	1.022	0.826	-9999	1.564	1.072	0.957	2.757	2.351	0.973	NaN	9999	0.902	1.31	0.998	NaN	1.362	0.791	0.613	-9999
967	IPI00024642	CCDC47 Isoform 1 of Coiled-coil domain-containing prot	2.35	9999	9999	-9999	NaN	9999	NaN	NaN	1.601	0.809	-9999	NaN	1.602	9999	0.448	-9999	1.125	0.401	1.331	0.557	1.361	-9999	-9999	NaN	-9999	9999	NaN	NaN
968	IPI00019463	EIF2AK2 Interferon-induced, double-stranded RNA-activa	9999	NaN	NaN	NaN	9999	9999	NaN	NaN	NaN	NaN	NaN	NaN	NaN	NaN	NaN	NaN	-9999	NaN	NaN	NaN	9999	NaN	NaN	NaN	NaN	NaN	NaN	NaN
969	IPI00184180	PCYOX1L Isoform 1 of Prenylcysteine oxidase-like precur	-9999	9999	NaN	9999	1.679	0.73	0.78	0.968	1.04	9999	9999	-9999	-9999	-9999	1.04	9999	1.088	NaN	0.469	0.825	-9999	-9999	1.572	1.054	1.531	-9999	-9999	-9999
970	IPI00020944	FDFT1 Squalene synthetase	NaN	9999	NaN	NaN	NaN	0.384	1.217	NaN	NaN	NaN	NaN	NaN	2.245	9999	-9999	NaN	1.224	-9999	NaN	9999	NaN	-9999	9999	9999	NaN	9999	1.333	NaN
971	IPI00030229	GALE UDP-galactose-4-epimerase	NaN	NaN	2.032	-9999	1.263	9999	9999	NaN	NaN	9999	NaN	NaN	-9999	-9999	2.402	1.192	NaN	NaN	-9999	-9999	1.168	9999	9999	9999	NaN	9999	1.669	0.596
972	IPI00217007	KIAA2013 KIAA2013	9999	NaN	NaN	NaN	NaN	3.656	NaN	4.221	NaN	-9999	NaN	9999	9999	9999	9999	1.141	1.435	0.761	1.537	NaN	NaN	1.287	1.233	1.12	0.995	-9999	1.178	0.298
973	IPI00103599	BRI3BP BRI3-binding protein	1.577	0.202	0.97	1.285	2.243	3.592	3.073	0.625	-9999	0.217	9999	9999	1.134	9999	1.128	1.319	3.595	1.38	0.927	9999	1.574	0.524	0.696	0.677	0.238	1.748	0.653	0.684
974	IPI00329200	RANBP5 127 kDa protein	9999	NaN	9999	-9999	9999	9999	NaN	NaN	NaN	NaN	NaN	NaN	NaN	NaN	NaN	NaN	NaN	NaN	NaN	NaN	NaN	NaN	NaN	NaN	NaN	NaN	NaN	9999
975	IPI00010477	LGALS9 Isoform Long of Galectin-9	9999	NaN	1.314	1.507	1.176	3.286	2.145	1.314	-9999	0.861	NaN	9999	NaN	0.381	NaN	1.17	9999	0.593	1.039	NaN	NaN	-9999	1.043	NaN	-9999	9999	NaN	NaN
976	IPI00031397	ACSL3 Long-chain-fatty-acid--CoA ligase 3	NaN	NaN	NaN	NaN	NaN	NaN	NaN	NaN	NaN	NaN	NaN	NaN	NaN	NaN	NaN	NaN	NaN	NaN	NaN	NaN	NaN	NaN	NaN	NaN	NaN	NaN	NaN	NaN
977	IPI00448725	RAB4B RAB4B protein	NaN	NaN	NaN	NaN	NaN	9999	9999	9999	NaN	NaN	NaN	NaN	NaN	NaN	NaN	NaN	NaN	NaN	-9999	NaN	NaN	9999	1.222	1.206	0.48	-9999	NaN	0.77
978	IPI00033022	DNM2 Isoform 1 of Dynamin-2	0.927	3.502	0.189	9999	NaN	2.367	-9999	NaN	-9999	0.482	NaN	NaN	1.439	NaN	-9999	0.423	1.13	NaN	0.969	0.116	NaN	6.625	0.682	2.813	6.695	0.261	0.537	1.904
979	IPI00550165	DHRS7B dehydrogenase/reductase (SDR family) member	9999	NaN	2.703	NaN	NaN	2.871	9999	0.758	-9999	-9999	NaN	NaN	9999	NaN	2.491	0.372	1.883	0.862	1.632	1.247	1.375	0.794	0.96	0.86	0.67	0.606	-9999	-9999
980	IPI00103397	MUC5AC Mucin 5 (Fragment)	NaN	9999	NaN	NaN	NaN	NaN	9999	NaN	NaN	NaN	9999	NaN	9999	NaN	9999	NaN	NaN	9999	-9999	9999	NaN	NaN	-9999	NaN	NaN	0.928	1.448	NaN
981	IPI00642244	KIAA0090 Isoform 4 of Uncharacterized protein KIAA009	9999	NaN	-9999	0.936	-9999	NaN	9999	-9999	9999	NaN	NaN	-9999	1.225	9999	0.526	-9999	1.128	0.456	2.73	2.481	1.384	0.504	1.1	-9999	-9999	NaN	NaN	-9999
982	IPI00456969	DYNC1H1 Dynein heavy chain, cytosolic	0.93	1.652	0.185	1.072	0.847	0.66	0.585	0.877	0.971	1.371	1.917	0.357	3.753	13.433	0.912	0.742	3.012	0.658	1.08	0.97	1.063	1.123	0.811	2.321	1.079	0.856	1.52	-9999
983	IPI00329352	NOMO1 Nodal modulator 1 precursor	NaN	NaN	1.448	-9999	1.586	1.338	0.724	1.263	1.429	0.952	NaN	9999	0.631	0.997	0.986	0.643	1.899	1.184	1.264	1.814	3.58	1.368	0.625	-9999	-9999	1.851	1.408	1.486
984	IPI00013872	KDELR3 Isoform 1 of ER lumen protein retaining receptor	NaN	9999	NaN	NaN	NaN	9999	NaN	NaN	9999	9999	NaN	9999	NaN	NaN	9999	NaN	9999	9999	9999	NaN	NaN	9999	1.03	9999	9999	9999	1.604	-9999
985	IPI00328391	GALNT7 N-acetylgalactosaminyltransferase 7	NaN	NaN	NaN	NaN	NaN	9999	NaN	NaN	NaN	NaN	NaN	NaN	9999	NaN	1.545	NaN	NaN	NaN	-9999	-9999	NaN	NaN	-9999	9999	-9999	NaN	NaN	0.706
986	IPI00012066	PCBP2 poly(rC)-binding protein 2 isoform b	2.665	-9999	1.962	9999	-9999	2.804	0.693	NaN	0.972	NaN	NaN	9999	0.69	3.025	-9999	9999	NaN	NaN	1.036	2.381	1.797	NaN	0.599	1.063	NaN	1.861	1.572	0.839
987	IPI00218922	SEC63 Translocation protein SEC63 homolog	9999	-9999	1.875	-9999	0.873	1.871	NaN	1.202	1.341	-9999	9999	NaN	1.668	3.253	0.735	0.942	1.428	0.826	0.83	7.235	9999	NaN	1.321	-9999	-9999	1.231	1.162	1.283
988	IPI00023135	GOSR2 Isoform A of Golgi SNAP receptor complex membe	9999	9999	9999	0.693	0.408	2.794	11.897	9999	1.107	1.244	1.383	4.217	1.036	1.423	1.435	1.012	2.026	1.397	9999	9999	3.477	2.247	3.928	9999	1.052	0.929	3.934	1.26
989	IPI00007730	C14orf1 Probable ergosterol biosynthetic protein 28	NaN	NaN	-9999	NaN	NaN	NaN	NaN	NaN	NaN	NaN	NaN	NaN	NaN	NaN	NaN	NaN	NaN	NaN	NaN	NaN	NaN	NaN	NaN	NaN	NaN	NaN	NaN	NaN
990	IPI00339384	RDH11 Isoform 1 of Retinol dehydrogenase 11	1.352	1.462	1.447	0.785	3.65	2.509	1.771	1.177	1.243	5.456	0.903	1.911	1.199	0.646	0.635	1.467	0.995	0.622	1.059	6.751	1.642	0.483	0.606	1.348	0.446	2.653	1.846	1.003
991	IPI00746388	VIL2 Villin 2	NaN	9999	1.195	9999	9999	9999	1.433	9999	NaN	2.218	NaN	9999	9999	2.873	9999	2.001	1.43	1.803	1.663	0.772	1.174	2.996	0.873	1.348	1.431	NaN	-9999	-9999
992	IPI00796897	ALG5 30 kDa protein	1.626	NaN	-9999	NaN	9999	1.724	9999	9999	0.752	-9999	NaN	NaN	NaN	NaN	9999	0.284	1.561	0.901	2.708	NaN	9999	0.988	3.238	1.273	0.682	NaN	NaN	-9999
993	IPI00646826	FLJ32658;RPL13A Hypothetical protein FLJ32658	NaN	NaN	NaN	NaN	NaN	NaN	-9999	NaN	NaN	NaN	NaN	NaN	NaN	NaN	NaN	NaN	NaN	NaN	NaN	NaN	NaN	NaN	NaN	NaN	NaN	-9999	NaN	NaN
994	IPI00299193	SYNJ2BP;C14orf112 Synaptojanin-2-binding protein	NaN	NaN	NaN	NaN	NaN	NaN	9999	NaN	NaN	NaN	NaN	NaN	NaN	NaN	NaN	NaN	NaN	NaN	NaN	NaN	NaN	NaN	NaN	NaN	NaN	NaN	NaN	NaN
995	IPI00246058	PDCD6IP PDCD6IP protein	9999	9999	-9999	NaN	9999	9999	9999	9999	0.947	9999	NaN	0.847	-9999	0.185	-9999	NaN	1.275	1.367	9999	1.339	9999	NaN	NaN	NaN	-9999	NaN	9999	NaN
996	IPI00295772	CYP51A1 cytochrome P450, family 51	1.252	9999	1.208	1.169	-9999	9999	9999	3.018	1.049	0.357	NaN	1.854	NaN	NaN	9999	NaN	1.906	0.422	-9999	9999	NaN	-9999	-9999	NaN	-9999	NaN	-9999	0.285
997	IPI00100247	TXNDC13 Thioredoxin domain-containing protein 13 pre	0.706	0.818	1.75	11.261	0.865	1.207	9999	1.528	0.945	0.517	-9999	0.908	0.546	0.834	1.088	0.98	1.594	1.466	2.122	0.385	0.814	0.534	0.888	0.981	0.943	0.774	2.5	1.17
998	IPI00382821	C5orf32 hypothetical protein LOC84418	NaN	NaN	NaN	NaN	NaN	NaN	NaN	NaN	NaN	NaN	NaN	NaN	NaN	NaN	NaN	NaN	NaN	NaN	NaN	NaN	NaN	NaN	NaN	NaN	NaN	NaN	NaN	NaN
999	IPI00099463	SGPL1 Sphingosine-1-phosphate lyase 1	1.156	-9999	1.198	9999	NaN	2.109	-9999	6.218	NaN	NaN	9999	NaN	-9999	-9999	NaN	0.346	9999	NaN	3.224	NaN	1.825	-9999	0.669	NaN	NaN	0.655	3.69	NaN
1000	IPI00294472	TMED5 Transmembrane emp24 domain-containing prote	NaN	NaN	1.777	NaN	NaN	1.344	2.212	9999	-9999	-9999	NaN	-9999	0.802	0.796	0.927	-9999	0.842	1.25	-9999	9999	NaN	-9999	-9999	NaN	NaN	0.986	0.983	1.237
1001	IPI00031534	ST6GALNAC1 Alpha-N-acetylgalactosaminide alpha-2,6-s	NaN	NaN	-9999	NaN	NaN	9.777	9999	9999	1.036	NaN	-9999	0.131	NaN	NaN	NaN	NaN	9999	1.435	9999	2.253	NaN	-9999	-9999	-9999	-9999	-9999	NaN	0.442
1002	IPI00004454	DPM3 Isoform 1 of Dolichol-phosphate mannosyltransf	NaN	NaN	NaN	NaN	NaN	NaN	NaN	NaN	NaN	NaN	-9999	NaN	9999	NaN	-9999	9999	NaN	9999	NaN	9999	NaN	NaN	NaN	-9999	NaN	NaN	NaN	-9999
1003	IPI00005024	MYBBP1A Isoform 1 of Myb-binding protein 1A	NaN	NaN	NaN	NaN	9999	9999	NaN	NaN	NaN	NaN	NaN	NaN	NaN	NaN	NaN	NaN	NaN	NaN	NaN	NaN	NaN	NaN	NaN	NaN	NaN	NaN	NaN	NaN
1004	IPI00479260	SMC1B Structural maintenance of chromosomes protein	NaN	NaN	NaN	9999	9999	NaN	NaN	NaN	NaN	NaN	NaN	NaN	NaN	NaN	NaN	-9999	NaN	NaN	NaN	NaN	NaN	-9999	NaN	-9999	NaN	NaN	NaN	NaN
1005	IPI00005589	hCG_18290;LOC641856 similar to 60S ribosomal protei	9999	9999	-9999	9999	NaN	NaN	NaN	NaN	NaN	NaN	9999	NaN	NaN	NaN	NaN	NaN	NaN	NaN	NaN	NaN	NaN	NaN	NaN	NaN	NaN	NaN	9999	-9999
1006	IPI00022421	COX7A2L Cytochrome c oxidase subunit VIIa-related pro	NaN	NaN	NaN	NaN	NaN	1.491	-9999	NaN	NaN	NaN	NaN	NaN	NaN	9999	9999	NaN	-9999	NaN	NaN	-9999	NaN	NaN	NaN	NaN	NaN	-9999	-9999	-9999
1007	IPI00003802	MAN2A1 Alpha-mannosidase 2	9999	0.979	3.189	1.961	1.005	1.994	1.896	0.542	0.884	0.724	0.833	NaN	1.357	0.619	1.139	1.215	2.145	1.003	1.179	9999	9999	0.553	0.709	NaN	0.377	9999	0.544	0.341
1008	IPI00409635	FAM62B Isoform 2 of Protein FAM62B	0.527	1.4	3.204	-9999	0.468	2.896	0.611	5.588	0.641	0.374	9999	1.811	0.656	1.375	0.414	0.652	0.831	0.603	3.939	2.697	0.867	2.419	1.891	3.128	0.474	0.612	2.1	0.748
1009	IPI00017412	RFC2 Isoform 1 of Replication factor C subunit 2	-9999	NaN	-9999	9999	-9999	9999	NaN	NaN	9999	-9999	0.851	-9999	NaN	NaN	NaN	-9999	-9999	1.417	9999	-9999	9999	-9999	23.02	0.93	0.781	-9999	-9999	-9999
1010	IPI00025273	GART Isoform Long of Trifunctional purine biosynthetic	9999	NaN	NaN	NaN	NaN	9999	NaN	NaN	NaN	NaN	NaN	NaN	NaN	NaN	NaN	NaN	NaN	NaN	NaN	NaN	NaN	NaN	NaN	9999	NaN	NaN	NaN	NaN
1011	IPI00301190	BRF2 RNA polymerase III transcription initiation factor	NaN	NaN	NaN	NaN	NaN	NaN	-9999	NaN	NaN	NaN	NaN	NaN	NaN	NaN	-9999	NaN	-9999	NaN	NaN	NaN	-9999	NaN	NaN	NaN	NaN	NaN	NaN	NaN
1012	IPI00292009	PALLD palladin	-9999	2.818	1.152	-9999	NaN	1.473	0.285	9999	1.286	0.792	0.396	NaN	1.169	-9999	9999	0.765	0.434	NaN	NaN	0.62	NaN	-9999	0.718	1.201	-9999	NaN	NaN	-9999
1013	IPI00294603	ZMYM2 MYM-type zinc finger protein 2	NaN	-9999	9999	-9999	-9999	-9999	0.456	NaN	NaN	NaN	2.028	-9999	-9999	3.679	9999	0.703	1.778	-9999	9999	1.898	-9999	NaN	NaN	-9999	NaN	-9999	-9999	9999
1014	IPI00306604	ITGA5 Integrin alpha-5 precursor	-9999	NaN	0.728	-9999	-9999	NaN	-9999	NaN	0.681	-9999	9999	0.358	1.234	0.024	9999	0.433	0.249	-9999	NaN	0.54	0.544	NaN	-9999	NaN	NaN	NaN	NaN	NaN
1015	IPI00006674	ABCC3 Isoform 3 of Canalicular multispecific organic an	NaN	-9999	NaN	-9999	0.581	1.517	NaN	-9999	0.672	-9999	NaN	NaN	1.934	9999	1.519	0.892	1.622	0.477	0.424	1.181	9999	1.117	0.293	-9999	0.876	0.884	0.872	0.563
1016	IPI00009844	GMPR2 GMP reductase 2	NaN	-9999	0.18	0.451	-9999	0.054	0.249	-9999	0.615	1.052	0.363	0.126	0.887	-9999	0.525	0.76	0.402	1.068	-9999	2.037	-9999	-9999	-9999	-9999	-9999	0.184	0.121	1.107
1017	IPI00008524	PABPC1 Isoform 1 of Polyadenylate-binding protein 1	NaN	9999	NaN	9999	9999	1.923	1.572	NaN	9999	-9999	NaN	2.422	1.187	9999	0.861	NaN	-9999	0.85	NaN	9999	1.013	NaN	9999	NaN	NaN	9999	0.442	9999
1018	IPI00183297	FLJ20254 Hypothetical protein DKFZp761L1314	NaN	0.587	0.202	0.081	0.035	1.989	9999	2.304	1.728	1.332	1.193	2.001	1.33	NaN	0.94	1.228	1.461	1.04	9999	0.04	1.006	NaN	0.875	-9999	NaN	1.187	1.645	1.427
1019	IPI00299627	DUOX2 Dual oxidase 2 precursor	NaN	9999	-9999	NaN	9999	0.046	9999	0.095	0.688	9999	9999	0.206	1.075	9999	9999	0.56	0.689	1	NaN	1.786	0.653	-9999	0.231	-9999	-9999	0.141	0.147	1.326
1020	IPI00815838	RNASE2 MHC class II antigen (Fragment)	NaN	9999	NaN	NaN	9999	-9999	9999	-9999	NaN	NaN	NaN	NaN	-9999	NaN	NaN	-9999	NaN	-9999	0.824	9999	NaN	9999	NaN	1.999	9999	1.835	NaN	NaN
1021	IPI00219217	LDHB L-lactate dehydrogenase B chain	9999	9999	-9999	NaN	1.391	1.329	9999	NaN	0.62	-9999	9999	9999	NaN	1.647	NaN	NaN	NaN	NaN	9999	NaN	NaN	9999	9999	NaN	NaN	9999	0.792	1.072
1022	IPI00008967	TBXAS1 thromboxane A synthase 1 (platelet, cytochrome	1.822	-9999	9999	0.462	9999	2.467	0.643	1.432	1.381	0.755	NaN	9999	0.731	4.823	0.861	1.22	1.728	0.98	3.181	9999	1.598	2.367	3.278	1.438	1.502	1.778	NaN	1.268
1023	IPI00418426	CNNM4 cyclin M4	-9999	1.801	-9999	NaN	NaN	NaN	9999	9999	NaN	-9999	3.146	9999	NaN	NaN	9999	NaN	NaN	9999	0.696	NaN	NaN	0.605	1.276	-9999	0.617	NaN	NaN	0.725
1024	IPI00396378	HNRPA2B1 Isoform B1 of Heterogeneous nuclear ribonuc	NaN	NaN	NaN	9999	NaN	NaN	NaN	9999	NaN	NaN	NaN	NaN	NaN	9999	9999	9999	NaN	9999	NaN	9999	NaN	NaN	NaN	NaN	NaN	NaN	9999	NaN
1025	IPI00298363	KHSRP Far upstream element-binding protein 2	-9999	NaN	9999	NaN	9999	9999	2.74	NaN	NaN	NaN	NaN	NaN	NaN	2.193	NaN	NaN	9999	NaN	1.291	0.792	9999	-9999	-9999	NaN	-9999	9999	NaN	0.807
1026	IPI00017297	MATR3 Matrin-3	1.635	9999	0.808	9999	0.78	3.077	9999	1.398	NaN	NaN	NaN	9999	9999	NaN	9999	0.494	0.969	1.035	2.882	-9999	3.465	-9999	2.84	-9999	9999	9999	-9999	-9999
1027	IPI00004267	OPRS1 Isoform 3 of Sigma 1-type opioid receptor	-9999	9999	1.718	-9999	-9999	2.726	1.725	9999	-9999	NaN	NaN	9999	9999	-9999	9999	9999	NaN	NaN	2.682	9999	9999	2.246	2.073	9999	1.937	1.874	2.042	1.994
1028	IPI00294386	MYO1A Myosin-Ia	0.763	-9999	0.943	-9999	13.012	3.367	9999	-9999	1.08	-9999	NaN	9999	0.388	1.792	0.372	0.784	9999	0.884	-9999	2.344	1.27	1.143	-9999	NaN	-9999	1.155	0.701	0.537
1029	IPI00644766	TOR1AIP1 Similar to lamina-associated polypeptide 1B	NaN	-9999	1.057	-9999	-9999	9999	-9999	-9999	0.484	-9999	NaN	-9999	0.988	2.648	0.6	-9999	0.969	-9999	NaN	2.171	1.516	NaN	NaN	NaN	NaN	9999	NaN	NaN
1030	IPI00794527	LOC650557;HLA-DRB4;HLA-DRB1;HLA-DRB5;HLA-DQB2;hC	NaN	NaN	3.537	NaN	NaN	NaN	NaN	1.222	NaN	NaN	NaN	NaN	0.899	NaN	NaN	-9999	NaN	NaN	9999	9999	9999	NaN	5.363	NaN	NaN	-9999	NaN	NaN
1031	IPI00221224	ANPEP Aminopeptidase N	1.697	0.831	0.887	2.196	1.483	11.697	1.34	0.151	1.063	13.408	1.069	0.063	18.047	0.09	1.812	2.054	1.536	0.863	2.633	1.226	0.124	1.923	1.153	0.1	2.022	2.789	1.905	2.651
1032	IPI00015799	DGAT1 Diacylglycerol O-acyltransferase 1	9999	9999	NaN	3.671	9999	1.862	NaN	0.429	1.551	2.934	NaN	NaN	9999	9999	2.286	2.822	3.513	1.326	1.009	9999	9999	NaN	0.978	1.302	2.096	1.943	1.451	1.417
1033	IPI00221101	SI Sucrase-isomaltase, intestinal	NaN	-9999	NaN	-9999	0.796	1.113	9999	-9999	9999	NaN	0.29	9999	0.657	9999	0.339	0.246	1.645	1.051	9999	2.751	-9999	-9999	0.383	NaN	-9999	9999	9999	0.525
1034	IPI00456145	SLC6A19 Sodium-dependent neutral amino acid transpor	0.4	NaN	NaN	NaN	9999	0.699	0.951	-9999	9999	9999	NaN	NaN	9999	0.826	NaN	NaN	1.833	NaN	NaN	9999	NaN	NaN	NaN	NaN	-9999	NaN	9999	NaN
1035	IPI00549343	VAMP3 Vesicle-associated membrane protein 3	NaN	9999	9999	9999	-9999	9999	NaN	2.139	0.7	0.39	NaN	9999	1.458	9999	0.86	9999	1.531	0.778	1.001	9999	9999	9999	9999	NaN	-9999	9999	9999	NaN
1036	IPI00383879	AADAC Arylacetamide deacetylase	NaN	NaN	NaN	NaN	NaN	NaN	NaN	NaN	NaN	NaN	NaN	NaN	NaN	NaN	NaN	NaN	NaN	NaN	NaN	NaN	NaN	NaN	NaN	NaN	NaN	NaN	NaN	NaN
1037	IPI00025831	CYP3A5 Cytochrome P450 3A5	NaN	NaN	1.472	-9999	NaN	NaN	0.986	0.576	NaN	NaN	1.424	1.06	9999	9999	NaN	9999	9999	NaN	2.459	-9999	9999	9999	NaN	9999	0.076	-9999	0.3	0.753
1038	IPI00220852	ENTPD1 Isoform Placental I of Ectonucleoside triphosph	NaN	9999	0.579	9999	-9999	-9999	1.059	0.235	NaN	NaN	NaN	NaN	-9999	-9999	0.733	0.489	0.914	0.871	NaN	9999	NaN	NaN	NaN	NaN	NaN	-9999	-9999	-9999
1039	IPI00465187	ACE2 Isoform 1 of Angiotensin-converting enzyme 2 prec	NaN	NaN	-9999	NaN	9999	NaN	NaN	NaN	NaN	NaN	NaN	NaN	NaN	NaN	NaN	NaN	NaN	NaN	NaN	NaN	NaN	NaN	NaN	NaN	NaN	NaN	9999	NaN
1040	IPI00410347	SLC22A18 tumor suppressing subtransferable candidate	NaN	-9999	1.076	1.121	9999	9999	9999	0.459	1.056	0.606	-9999	3.856	2.696	9999	0.843	1.658	9999	1.784	0.532	6.898	-9999	0.9	-9999	-9999	0.956	2.067	0.97	1.173
1041	IPI00178187	EHBP1 Isoform 1 of EH domain-binding protein 1	NaN	0.68	0.628	NaN	-9999	1.189	9999	1.079	-9999	0.962	NaN	0.377	2.005	1.301	1.141	1.546	9999	0.665	1.149	9999	1.459	NaN	-9999	-9999	9999	1.221	1.263	0.945
1042	IPI00166704	C9orf105 Uncharacterized protein C9orf105	NaN	9999	0.372	NaN	NaN	NaN	9999	1.991	NaN	1.336	NaN	9999	NaN	9999	NaN	NaN	NaN	NaN	9999	NaN	NaN	0.575	9999	NaN	9999	0.406	1.836	1.756
1043	IPI00220739	PGRMC1 Membrane-associated progesterone receptor c	4.672	NaN	1.58	0.699	1.802	1.837	1.522	1.04	0.664	0.312	0.943	NaN	1.515	3.34	0.816	0.891	0.95	1.395	1.187	3.686	0.985	2.774	1.949	-9999	1.161	1.363	1.259	1.635
1044	IPI00013306	GDPD3 glycerophosphodiester phosphodiesterase doma	0.728	0.799	-9999	0.691	9999	9999	9999	-9999	0.995	0.728	9999	1.764	1.681	9999	0.983	0.896	1.575	2.432	-9999	2.816	NaN	0.886	-9999	-9999	1.755	0.36	0.712	1.26
1045	IPI00643974	HLA-DPB1 Major histocompatibility complex, class II, D	NaN	9999	NaN	NaN	NaN	-9999	NaN	1.723	1.179	1.879	-9999	9999	-9999	-9999	NaN	-9999	1.987	0.584	-9999	NaN	9999	9999	NaN	NaN	NaN	9999	NaN	9999
1046	IPI00217920	ALDH16A1 Aldehyde dehydrogenase family 16 member A	1.536	0.99	NaN	9999	NaN	NaN	NaN	-9999	1.62	NaN	9999	NaN	NaN	NaN	NaN	NaN	-9999	NaN	9999	NaN	9999	NaN	9999	NaN	NaN	NaN	NaN	NaN
1047	IPI00013293	TMEM147 Transmembrane protein 147	1.543	1.991	1.737	-9999	0.213	NaN	9999	1.694	-9999	9999	9999	0.917	0.18	-9999	0.579	0.574	0.753	0.253	NaN	0.498	1.808	9999	9999	NaN	9999	9999	1.305	9999
1048	IPI00024804	ATP2A1 Isoform SERCA1B of Sarcoplasmic/endoplasmic	NaN	-9999	2.38	NaN	9999	1.2	9999	-9999	NaN	0.574	NaN	9999	0.487	9999	0.726	-9999	1.175	1.028	1.376	3.777	9999	0.468	0.701	-9999	0.624	1.211	9999	1.696
1049	IPI00299063	STIM1 Stromal interaction molecule 1 precursor	0.563	2.393	0.683	-9999	0.877	0.926	9999	0.825	0.773	0.716	0.292	1.799	0.525	3.303	0.42	1.001	2.243	0.815	1.206	0.447	1.153	2.813	1.164	1.899	0.954	0.735	0.722	0.87
1050	IPI00014375	ENPEP Glutamyl aminopeptidase	NaN	NaN	9999	NaN	NaN	NaN	NaN	-9999	NaN	NaN	NaN	NaN	NaN	NaN	NaN	-9999	NaN	NaN	NaN	NaN	NaN	NaN	NaN	NaN	NaN	NaN	9999	NaN
1051	IPI00034277	ATP13A1 Isoform A of Probable cation-transporting ATP	NaN	NaN	0.668	-9999	NaN	-9999	NaN	0.912	1.276	0.92	0.733	2.044	0.959	0.474	0.633	0.651	1.984	0.974	1.298	9999	1.443	0.764	1.363	-9999	0.864	0.807	0.691	0.908
1052	IPI00176221	NEGR1 Neuronal growth regulator 1 precursor	9999	9999	NaN	NaN	9999	NaN	-9999	-9999	NaN	NaN	NaN	NaN	NaN	NaN	NaN	NaN	NaN	NaN	NaN	NaN	NaN	NaN	9999	NaN	NaN	NaN	NaN	NaN
1053	IPI00028229	UGT2A3 RSDK2559	NaN	1.714	0.849	-9999	-9999	-9999	-9999	-9999	-9999	-9999	NaN	NaN	1.106	NaN	0.839	-9999	9999	-9999	-9999	-9999	9999	1.298	-9999	-9999	1.465	-9999	-9999	0.554
1054	IPI00747596	#NAME?	0.441	0.847	1.447	2.447	1.31	0.724	1.103	0.95	1.05	1.776	1.861	0.385	6.374	1.798	1.008	1.832	1.119	1.065	0.208	0.751	0.993	1.61	0.909	-9999	1.361	1.426	1.177	1.659
1055	IPI00006957	DHRS7 Isoform 1 of Dehydrogenase/reductase SDR famil	9999	-9999	9999	-9999	0.975	1.418	1.481	0.922	NaN	0.323	NaN	0.931	1.574	1.206	0.549	0.955	1.36	0.88	9999	2.998	1.11	NaN	0.718	NaN	0.567	1.169	1.432	9999
1056	IPI00329025	JAGN1 Protein jagunal homolog 1	NaN	3.065	NaN	NaN	NaN	-9999	9999	1.867	NaN	1.356	-9999	NaN	NaN	NaN	0.953	NaN	NaN	9999	0.925	9999	NaN	1.679	0.871	0.857	1.77	-9999	-9999	1.791
1057	IPI00013744	ITGA2 Integrin alpha-2 precursor	NaN	9999	-9999	9999	9999	9999	9999	9999	1.553	1.418	-9999	3.434	NaN	9999	9999	2.348	2.013	1.022	1.465	0.936	3.088	9999	3.411	3.142	1.702	3.133	2.437	0.638
1058	IPI00104128	SEC11A Signal peptidase complex catalytic subunit SEC1	1.372	9999	2.036	-9999	0.692	1.093	9999	1.834	0.947	0.848	NaN	2.778	-9999	1.655	2.422	0.669	1.657	1.77	2.772	NaN	3.261	2.419	2.953	1.711	1.588	9999	1.572	1.342
1059	IPI00008351	SELT Selenoprotein T precursor	NaN	9999	0.296	-9999	9999	0.534	9999	1.659	1.036	1.206	-9999	1.892	1.195	9999	5.078	1.504	3.301	1.22	3.499	0.791	2.903	0.939	1.246	-9999	0.667	0.523	-9999	0.523
1060	IPI00302605	SLC30A7 Zinc transporter ZnT-7	1.829	9999	NaN	NaN	NaN	NaN	NaN	9999	NaN	9999	1.292	9999	NaN	NaN	9999	9999	NaN	1.476	9999	-9999	1.642	9999	9999	NaN	9999	9999	NaN	NaN
1061	IPI00063544	YIF1B Yip1 interacting factor homolog B isoform 4	NaN	NaN	NaN	-9999	NaN	NaN	-9999	9999	-9999	0.37	-9999	NaN	9999	NaN	9999	NaN	9999	1.227	NaN	9999	NaN	9999	NaN	NaN	NaN	9999	9999	9999
1062	IPI00418676	TMEM62 Transmembrane protein 62	NaN	NaN	NaN	NaN	9999	NaN	9999	9999	NaN	0.979	NaN	9999	-9999	NaN	9999	-9999	2.056	1.435	4.895	NaN	NaN	1.116	1.883	0.911	1.487	NaN	NaN	NaN
1063	IPI00023786	PTPRCAP Protein tyrosine phosphatase receptor type C-a	NaN	NaN	NaN	NaN	NaN	NaN	NaN	9999	NaN	NaN	NaN	NaN	NaN	NaN	NaN	NaN	NaN	NaN	NaN	NaN	NaN	9999	NaN	NaN	NaN	NaN	NaN	NaN
1064	IPI00465034	SLC25A26 solute carrier family 25, member 26	NaN	9999	NaN	NaN	NaN	1.175	NaN	9999	NaN	NaN	NaN	NaN	NaN	NaN	NaN	NaN	NaN	9999	NaN	NaN	NaN	9999	9999	NaN	9999	NaN	NaN	NaN
1065	IPI00177808	C9orf89 Isoform 2 of Bcl10-interacting CARD protein	9999	0.806	0.584	1.442	9999	2.116	1.886	1.341	0.876	-9999	-9999	-9999	1.874	9999	0.902	1.156	1.541	0.907	0.728	9999	9999	9999	0.821	-9999	1.525	0.905	-9999	1.456
1066	IPI00401791	IKIP IKIP2	NaN	9999	2.904	9999	9999	9999	NaN	2.241	1.609	1.301	2.732	4.277	2.091	1.012	1.405	1.137	3.083	1.228	1.857	NaN	2.106	9999	9999	5.24	9999	1.784	8.175	9999
1067	IPI00103387	GIMAP1;GIMAP2 GTPase, IMAP family member 1	-9999	NaN	0.434	NaN	NaN	-9999	1.323	6.065	0.309	-9999	NaN	-9999	-9999	0.512	2.529	-9999	1.642	0.568	-9999	NaN	9999	9999	NaN	-9999	-9999	-9999	1.637	0.307
1068	IPI00154512	C22orf32 Uncharacterized protein C22orf32	NaN	NaN	-9999	NaN	NaN	NaN	NaN	0.891	NaN	NaN	NaN	NaN	NaN	NaN	NaN	NaN	NaN	NaN	NaN	NaN	NaN	NaN	NaN	NaN	NaN	NaN	NaN	NaN
1069	IPI00257059	TMEM173 Transmembrane protein 173	NaN	9999	1.895	1.159	0.885	1.28	1.471	1.858	1.547	0.665	1.351	0.671	1.081	3.352	0.784	1.326	0.776	0.64	9999	9999	1.33	9999	1.107	0.726	-9999	NaN	0.6	1.091
1070	IPI00384497	PTPLB Protein tyrosine phosphatase-like member b	9999	9999	NaN	NaN	NaN	NaN	NaN	9999	NaN	9999	NaN	9999	NaN	9999	9999	9999	9999	9999	NaN	NaN	NaN	NaN	NaN	NaN	NaN	NaN	NaN	NaN
1071	IPI00153005	HVCN1 hydrogen voltage-gated channel 1	NaN	9999	NaN	NaN	9999	NaN	NaN	9999	NaN	9999	NaN	9999	NaN	NaN	-9999	-9999	NaN	NaN	NaN	9999	9999	NaN	NaN	NaN	NaN	NaN	NaN	NaN
1072	IPI00001578	C17orf62 Uncharacterized protein C17orf62	NaN	2.525	NaN	1.384	1.396	1.908	NaN	9999	1.406	0.63	-9999	2.143	0.819	3.516	0.762	0.71	1.587	0.892	1.364	2.018	1.486	1.11	1.241	0.987	1.097	1.092	1.215	1.176
1073	IPI00019004	TLOC1 Translocation protein SEC62	NaN	NaN	0.523	NaN	NaN	NaN	NaN	9999	NaN	0.616	-9999	NaN	9999	NaN	1.154	9999	NaN	9999	NaN	NaN	NaN	NaN	NaN	NaN	NaN	NaN	1.318	9999
1074	IPI00155168	PTPRC Protein tyrosine phosphatase, receptor type, C	3.905	0.327	-9999	1.151	-9999	9999	0.099	2.675	9999	9999	NaN	-9999	2.549	-9999	1.364	0.516	1.255	0.57	2.935	9999	0.207	-9999	NaN	-9999	NaN	0.454	NaN	5.458
1075	IPI00033349	PREB Prolactin regulatory element-binding protein	NaN	NaN	NaN	9999	NaN	-9999	NaN	1.064	NaN	-9999	-9999	NaN	1.874	9999	0.809	-9999	1.638	1.109	NaN	9999	NaN	NaN	NaN	NaN	NaN	1.489	NaN	-9999
1076	IPI00005707	MRC2 Macrophage mannose receptor 2 precursor	9999	9999	2.166	9999	9999	9999	9999	9999	NaN	9999	NaN	9999	9999	9999	NaN	9999	NaN	9999	9999	1.349	0.112	9999	NaN	NaN	NaN	-9999	3.894	0.527
1077	IPI00219833	TIMM17B Mitochondrial import inner membrane transl	NaN	1.554	1.079	-9999	9999	1.639	9999	9999	NaN	9999	NaN	9999	-9999	0.367	1.16	1.621	9999	1.331	0.742	0.494	NaN	9999	1.208	-9999	2.588	9999	4.999	1.193
1078	IPI00152635	ADAMTS17 ADAMTS-17 precursor	9999	NaN	0.629	9999	9999	9999	9999	0.833	-9999	0.767	0.167	0.925	2.616	9999	0.261	NaN	NaN	1.127	-9999	9999	NaN	NaN	-9999	-9999	-9999	0.797	9999	2.501
1079	IPI00107357	CLPTM1 Isoform 2 of Cleft lip and palate transmembran	NaN	NaN	NaN	NaN	NaN	NaN	NaN	NaN	NaN	NaN	NaN	NaN	NaN	NaN	NaN	NaN	NaN	NaN	NaN	NaN	NaN	NaN	NaN	NaN	NaN	NaN	NaN	NaN
1080	IPI00028116	KDELR1 ER lumen protein retaining receptor 1	NaN	1.119	0.768	-9999	2.972	2.497	9999	9999	0.861	0.796	NaN	9999	-9999	9999	NaN	0.808	1.386	1.849	1.061	-9999	9999	2.568	1.397	1.316	1.667	NaN	NaN	1.388
1081	IPI00411748	UBE3C Isoform 3 of Ubiquitin-protein ligase E3C	NaN	-9999	NaN	0.907	0.977	1.046	9999	1.841	1.187	0.633	NaN	NaN	NaN	NaN	1.238	1.395	1.508	1.147	NaN	9999	NaN	9999	NaN	9999	NaN	NaN	1.111	9999
1082	IPI00294501	DHCR7 7-dehydrocholesterol reductase	9999	-9999	NaN	NaN	-9999	9999	-9999	NaN	NaN	1.602	0.818	-9999	NaN	-9999	-9999	9999	1.003	1.866	0.909	-9999	NaN	1.136	1.627	2.455	1.535	NaN	NaN	NaN
1083	IPI00032150	CDS2 Isoform 1 of Phosphatidate cytidylyltransferase 2	0.65	2.557	1.753	0.785	1.858	0.859	11.052	1.673	0.607	0.715	4.022	0.632	0.527	1.134	0.439	0.679	1.328	1.083	1.093	3.226	1.196	1.89	1.031	0.937	1.402	0.323	2.847	0.451
1084	IPI00102803	ANKRD22 Ankyrin repeat domain-containing protein 22	9999	-9999	0.915	NaN	9999	1.782	9999	3.022	0.855	-9999	9999	9999	3.211	9999	1.782	2.049	1.902	1.507	0.843	4.056	1.802	-9999	0.874	-9999	1.033	2.548	1.455	0.919
1085	IPI00007607	YIF1A Protein YIF1A	NaN	-9999	NaN	NaN	NaN	NaN	NaN	1.217	NaN	NaN	NaN	NaN	NaN	NaN	NaN	NaN	NaN	9999	NaN	NaN	NaN	NaN	NaN	NaN	NaN	9999	NaN	NaN
1086	IPI00745703	- HLA class II alpha CHAIN=DQA1*0501 product	NaN	NaN	-9999	-9999	-9999	0.463	9999	2.116	0.675	1.9	NaN	-9999	0.518	9999	-9999	-9999	1.756	-9999	0.959	6.429	1.331	9999	9999	NaN	NaN	1.287	1.441	1.055
1087	IPI00304999	ROR2 Tyrosine-protein kinase transmembrane receptor	0.474	NaN	NaN	NaN	-9999	-9999	9999	0.81	-9999	1.169	9999	-9999	NaN	9999	NaN	NaN	9999	NaN	NaN	NaN	-9999	NaN	NaN	NaN	NaN	NaN	NaN	NaN
1088	IPI00746026	LOC650557;HLA-DRB4;HLA-DRB1;HLA-DRB5;HLA-DQB2;hC	NaN	-9999	-9999	0.521	-9999	-9999	NaN	1.1	NaN	9999	-9999	NaN	9999	-9999	-9999	-9999	-9999	-9999	1.111	9999	5.156	-9999	9999	NaN	-9999	NaN	-9999	NaN
1089	IPI00020005	ARSE Arylsulfatase E precursor	9999	9999	2.229	0.75	NaN	NaN	9999	5.997	0.383	0.864	0.106	1.345	6.594	9999	1.172	2.372	8.26	2.202	1.371	1.053	9999	1.201	-9999	-9999	0.689	0.587	0.809	NaN
1090	IPI00297858	PTGES Prostaglandin E synthase	-9999	NaN	NaN	-9999	NaN	NaN	NaN	9999	NaN	NaN	NaN	9999	NaN	NaN	NaN	NaN	-9999	9999	NaN	1.133	-9999	NaN	9999	NaN	NaN	NaN	9999	9999
1091	IPI00748948	- Similar to U4/U6.U5 tri-snRNP-associated 65 kDa prote	NaN	0.948	9999	9999	1.18	0.806	1.156	NaN	NaN	9999	9999	0.072	NaN	0.631	-9999	-9999	-9999	-9999	NaN	0.764	9999	NaN	NaN	NaN	9999	9999	9999	9999
1092	IPI00470674	CYB5R1 NADH-cytochrome b5 reductase 1	9999	NaN	1.071	0.404	1.054	2.213	0.844	9999	1.159	1.17	9999	1.105	2.037	NaN	0.512	0.587	0.977	0.422	0.562	1.302	1.066	1.394	0.789	0.598	1.189	4.407	9999	0.714
1093	IPI00166865	ZCD2 Zinc finger, CDGSH-type domain 2	NaN	1.434	1.389	NaN	NaN	NaN	NaN	1.379	0.964	1.171	-9999	9999	1.028	NaN	0.816	-9999	1.744	1.325	-9999	0.996	9999	9999	1.531	1.329	1.206	9999	9999	9999
1094	IPI00163644	OSBPL8 Oxysterol-binding protein	9999	NaN	2.039	NaN	9999	NaN	NaN	9999	0.829	NaN	NaN	9999	1.449	9999	1.542	0.501	1.049	0.324	NaN	0.768	9999	NaN	NaN	NaN	NaN	9999	9999	-9999
1095	IPI00793749	- 6 kDa protein	NaN	NaN	NaN	NaN	NaN	NaN	NaN	9999	NaN	-9999	-9999	NaN	NaN	NaN	NaN	NaN	9999	9999	NaN	NaN	NaN	NaN	NaN	NaN	NaN	NaN	NaN	NaN
1096	IPI00171422	TMEM87A 64 kDa protein	NaN	NaN	NaN	NaN	NaN	NaN	NaN	9999	NaN	NaN	NaN	NaN	NaN	NaN	9999	0.818	3.069	1.243	2.099	NaN	NaN	4.17	9999	0.809	3.854	NaN	NaN	NaN
1097	IPI00642446	HLA-DPA1 HLA-DPA1 protein variant (Fragment)	0.576	NaN	NaN	NaN	NaN	NaN	-9999	9999	NaN	NaN	NaN	NaN	NaN	NaN	NaN	NaN	NaN	NaN	9999	-9999	NaN	9999	NaN	NaN	NaN	-9999	-9999	9999
1098	IPI00000230	TPM1 tropomyosin 1 alpha chain isoform 2	0.873	1.28	0.909	1.092	1.781	0.337	0.48	0.775	0.876	1.222	0.977	0.557	2.441	1.307	0.613	2.82	0.514	1.243	1.063	0.97	1.088	3.956	0.272	0.983	1.316	2.662	1.022	1.348
1099	IPI00013193	MYO7A Isoform 1 of Myosin-VIIa	NaN	3.32	1.612	3.019	1.588	1.101	3.485	1.181	1.181	1.132	0.649	3.095	2.065	9999	1.034	1.745	2.051	1.238	1.34	9999	1.98	2.378	1.418	1.414	2.116	1.666	1.253	1.835
1100	IPI00176824	- 10 kDa protein	NaN	6.751	NaN	NaN	9999	NaN	NaN	NaN	-9999	-9999	NaN	-9999	9999	NaN	0.356	1.182	NaN	NaN	NaN	NaN	NaN	NaN	NaN	NaN	9999	9999	-9999	9999
1101	IPI00021369	CRYAB Alpha crystallin B chain	-9999	NaN	-9999	-9999	-9999	9999	NaN	NaN	0.459	-9999	9999	9999	9999	NaN	0.625	-9999	-9999	NaN	-9999	-9999	0.437	-9999	NaN	NaN	1.364	9999	NaN	NaN
1102	IPI00844351	LOC650557;HLA-DRB4;HLA-DRB1;HLA-DRB5;HLA-DQB2;hC	NaN	5.077	NaN	-9999	0.458	-9999	NaN	-9999	0.686	2.761	NaN	NaN	-9999	NaN	NaN	NaN	1.685	NaN	NaN	6.592	-9999	NaN	NaN	NaN	NaN	NaN	NaN	NaN
1103	IPI00033494	MRLC2 Myosin regulatory light chain	-9999	9999	1.005	1.861	-9999	NaN	NaN	9999	0.966	9999	NaN	9999	-9999	NaN	NaN	NaN	NaN	NaN	9999	-9999	2.216	NaN	NaN	NaN	NaN	9999	-9999	NaN
1104	IPI00024163	POLR3A DNA-directed RNA polymerase III largest subunit	NaN	1.964	1.555	1.573	-9999	-9999	-9999	-9999	NaN	9999	1.419	0.777	9999	9999	0.699	9999	NaN	9999	-9999	NaN	9999	0.7	0.705	NaN	1.095	2.081	0.943	1.94
1105	IPI00021727	C4BPA C4b-binding protein alpha chain precursor	NaN	-9999	-9999	-9999	9999	-9999	9999	9999	9999	NaN	1.199	9999	9999	NaN	NaN	9999	4.386	9999	NaN	9999	NaN	NaN	NaN	9999	0.354	9999	9999	NaN
1106	IPI00024787	SLC27A2 Very-long-chain acyl-CoA synthetase	9999	NaN	0.795	0.294	-9999	9999	NaN	0.933	1.224	-9999	NaN	2.046	1.126	5.829	2.638	9999	2.706	0.823	1.058	NaN	NaN	-9999	-9999	-9999	-9999	9999	0.536	-9999
1107	IPI00470810	SLC35A3 Isoform 1 of UDP-N-acetylglucosamine transpo	NaN	2.881	9999	0.804	3.452	2.559	9999	2.925	1.008	0.723	NaN	6.279	1.881	9999	1.192	3.922	3.502	1.443	0.929	4.579	0.998	1.223	0.817	-9999	1.328	1.48	0.58	1.284
1108	IPI00020512	ALG13 Probable glycosyltransferase GLT28D1	9999	0.665	3.091	NaN	NaN	-9999	-9999	0.725	0.902	1.045	1.127	0.377	NaN	3.844	NaN	9999	NaN	9999	0.93	0.78	NaN	-9999	9999	9999	9999	NaN	9999	NaN
1109	IPI00748932	- Similar to Chloride channel protein 3	0.232	NaN	0.241	0.697	0.555	-9999	0.521	9999	0.32	0.725	-9999	-9999	2.382	-9999	-9999	1.066	0.593	0.852	NaN	-9999	0.602	NaN	NaN	-9999	-9999	-9999	0.657	9999
1110	IPI00043564	SFXN2 Sideroflexin-2	9999	0.59	9999	9999	9999	5.239	9999	9999	1.182	0.493	9999	2.415	0.961	4.435	0.681	0.869	2.03	1.161	0.982	1.315	0.918	1.695	1.319	-9999	0.599	0.724	1.945	0.557
1111	IPI00219385	NDUFB6 NADH dehydrogenase [ubiquinone] 1 beta subc	0.949	9999	2.557	9999	9999	0.383	1.113	-9999	0.42	0.563	-9999	0.54	9999	0.998	0.752	1.06	2.35	1.454	9999	3.759	NaN	-9999	NaN	-9999	-9999	0.78	1.006	2.036
1112	IPI00791227	DLEC1 11 kDa protein	NaN	0.946	0.838	-9999	2.995	-9999	2.977	1.702	0.808	0.522	0.841	1.181	9999	3.108	0.799	1.621	1.928	1.578	-9999	6.205	9999	9999	1.275	-9999	9999	0.628	1.447	1.699
1113	IPI00023673	LGALS3BP Galectin-3-binding protein precursor	0.32	1.516	9999	0.333	0.241	-9999	1.011	NaN	2.41	9999	NaN	1.491	9999	9999	1.677	NaN	4.557	-9999	0.121	1.347	NaN	9999	9999	-9999	0.634	3.162	2.761	0.957
1114	IPI00472282	HLA-C;LOC730410;HLA-B;MICA HLA class I histocompatib	NaN	9999	NaN	-9999	9999	NaN	9999	NaN	NaN	NaN	NaN	NaN	NaN	NaN	NaN	NaN	NaN	NaN	NaN	NaN	NaN	9999	NaN	NaN	NaN	NaN	NaN	NaN
1115	IPI00026240	BST1 ADP-ribosyl cyclase 2 precursor	1.883	0.719	NaN	-9999	3.067	5.506	9999	9999	0.502	NaN	9999	NaN	NaN	-9999	0.416	3.637	9999	9999	9999	-9999	-9999	-9999	NaN	9999	-9999	NaN	NaN	1.428
1116	IPI00816741	C5 Complement component 5 variant (Fragment)	1.255	-9999	-9999	3.031	-9999	-9999	0.752	-9999	0.783	0.923	0.362	-9999	-9999	-9999	0.602	0.542	-9999	NaN	NaN	-9999	NaN	NaN	-9999	-9999	-9999	0.583	-9999	2.436
1117	IPI00019038	LYZ Lysozyme C precursor	-9999	-9999	0.67	-9999	NaN	0.806	NaN	-9999	-9999	-9999	NaN	NaN	9999	-9999	0.753	1.063	0.468	-9999	0.291	-9999	0.756	0.443	0.14	9999	NaN	-9999	0.73	-9999
1118	IPI00171421	C8orf55 Uncharacterized protein C8orf55 precursor	NaN	9999	9999	1.305	9999	9999	9999	9999	9999	4.298	NaN	9999	9999	9999	1.012	4.595	3.469	NaN	9999	9999	9999	1.2	2.121	9999	-9999	9999	9999	1.731
1119	IPI00007309	TIMM23 Mitochondrial import inner membrane translo	9999	1.928	NaN	9999	NaN	9999	NaN	0.672	2.308	1.663	0.44	2.014	NaN	9999	9999	-9999	1.623	1.189	9999	NaN	9999	9999	2.28	9999	1.538	NaN	NaN	NaN
1120	IPI00384821	TMEM112B Hypothetical protein 384D8_7	-9999	NaN	1.422	NaN	1.694	1.669	9999	9999	0.868	1.022	0.905	3.072	-9999	-9999	2.044	0.985	2.045	1.575	0.892	9999	3.126	2.121	1.326	1.025	2.308	9999	9999	1.04
1121	IPI00004657	HLA-C;LOC730410;HLA-B;MICA HLA class I histocompatib	9999	-9999	0.262	-9999	1.496	0.757	NaN	0.49	NaN	1.524	NaN	NaN	NaN	0.396	9999	9999	9999	0.647	0.712	NaN	NaN	NaN	NaN	NaN	NaN	-9999	9999	9999
1122	IPI00472858	GPR89A;LOC653519 similar to G protein-coupled recept	NaN	2.163	9999	9999	NaN	NaN	NaN	NaN	9999	1.404	-9999	NaN	1.7	3.802	0.747	2.121	2.39	1.122	NaN	9999	9999	9999	NaN	NaN	9999	9999	1.157	9999
1123	IPI00430406	DERL3 Isoform 1 of Derlin-3	NaN	NaN	NaN	NaN	9999	NaN	9999	1.953	NaN	1.093	0.366	NaN	-9999	-9999	0.951	-9999	9999	1.284	9999	NaN	9999	9999	-9999	5.736	19.959	NaN	NaN	9999
1124	IPI00166996	SYVN1 Isoform 1 of E3 ubiquitin-protein ligase synovioli	NaN	NaN	NaN	NaN	NaN	NaN	-9999	9999	NaN	-9999	1.089	9999	NaN	NaN	NaN	NaN	NaN	9999	NaN	NaN	NaN	NaN	NaN	NaN	NaN	NaN	NaN	9999
1125	IPI00166225	LYCAT CDNA FLJ37965 fis, clone CTONG2009844	NaN	1.46	NaN	2.463	1.485	-9999	NaN	NaN	NaN	NaN	NaN	NaN	NaN	NaN	NaN	NaN	9999	NaN	NaN	NaN	NaN	NaN	NaN	NaN	NaN	-9999	NaN	NaN
1126	IPI00102435	COL21A1 collagen, type XXI, alpha 1 precursor	NaN	NaN	NaN	-9999	-9999	NaN	-9999	NaN	NaN	NaN	1.23	-9999	NaN	-9999	NaN	NaN	NaN	NaN	NaN	NaN	NaN	NaN	NaN	NaN	NaN	NaN	NaN	NaN
1127	IPI00043598	IKIP CDNA FLJ31051 fis, clone HSYRA2000605, weakly si	1.636	0.246	9999	0.39	-9999	1.425	9999	0.963	2.729	0.839	9999	NaN	0.306	1.196	1.688	1.3	1.755	1.292	9999	1.536	1.804	9999	NaN	0.817	9999	9999	9999	9999
1128	IPI00012958	RPH3AL Isoform 1 of Rab effector Noc2	NaN	-9999	7.847	11.558	-9999	0.762	9999	-9999	NaN	NaN	NaN	9999	-9999	-9999	-9999	-9999	NaN	NaN	NaN	-9999	-9999	NaN	NaN	23.255	5.974	9999	NaN	9999
1129	IPI00290459	DCLRE1C Isoform 1 of Artemis protein	9999	-9999	0.783	-9999	-9999	1.139	1.018	1.135	1.27	0.377	0.876	2.276	1.209	1.656	0.743	2.114	1.938	1.14	1.127	3.732	1.113	0.753	0.805	-9999	0.579	0.967	0.886	0.881
1130	IPI00019022	ABCB8 Isoform Long of ATP-binding cassette sub-family	NaN	1.398	NaN	NaN	NaN	-9999	-9999	1.383	0.806	1.189	NaN	-9999	NaN	4.088	NaN	9999	0.881	0.126	-9999	1.02	1.835	9999	1.439	NaN	9999	NaN	NaN	-9999
1131	IPI00299468	SCD Acyl-CoA desaturase	NaN	NaN	NaN	NaN	NaN	NaN	NaN	NaN	NaN	NaN	-9999	NaN	NaN	NaN	NaN	NaN	NaN	NaN	NaN	NaN	NaN	NaN	9999	NaN	NaN	9999	9999	NaN
1132	IPI00001891	AUP1 Isoform Long of Ancient ubiquitous protein 1 prec	9999	NaN	1.655	NaN	9999	9999	9999	0.147	1.028	0.638	9999	NaN	9999	NaN	NaN	9999	NaN	NaN	0.844	9999	9999	-9999	NaN	NaN	0.972	0.442	0.389	1.155
1133	IPI00747758	HSPG2 365 kDa protein	NaN	NaN	NaN	NaN	NaN	NaN	NaN	NaN	0.897	NaN	NaN	0.283	NaN	NaN	NaN	NaN	NaN	NaN	NaN	NaN	9999	NaN	NaN	NaN	NaN	NaN	NaN	NaN
1134	IPI00298267	PTGS1 Cyclooxygenase 1b3	9999	NaN	0.618	-9999	-9999	-9999	-9999	9999	0.663	-9999	-9999	0.255	0.699	0.424	0.392	0.269	0.463	0.698	NaN	0.787	0.8	NaN	NaN	NaN	NaN	NaN	0.357	-9999
1135	IPI00026272	HIST1H2AB;HIST1H2AE Histone H2A type 1-B	NaN	NaN	0.557	NaN	NaN	NaN	NaN	NaN	NaN	NaN	NaN	9999	0.268	NaN	NaN	NaN	NaN	NaN	-9999	NaN	-9999	NaN	9999	9999	NaN	0.955	0.659	-9999
1136	IPI00442073	CSRP1 Cysteine and glycine-rich protein 1	NaN	NaN	NaN	NaN	9999	9999	9999	9999	NaN	NaN	NaN	9999	NaN	9999	-9999	NaN	NaN	NaN	-9999	NaN	NaN	9999	NaN	NaN	NaN	NaN	NaN	NaN
1137	IPI00219221	LGALS7;LOC728910;LOC732032;LOC653499 Galectin-7	NaN	NaN	-9999	NaN	NaN	NaN	NaN	-9999	NaN	NaN	NaN	9999	NaN	NaN	-9999	NaN	NaN	NaN	NaN	NaN	9999	-9999	-9999	NaN	NaN	NaN	NaN	1.823
1138	IPI00022204	SERPINB3 Serpin B3	NaN	NaN	1.912	NaN	1.348	2.39	0.5	9999	2.618	NaN	1.103	2.654	1.302	NaN	0.449	1.424	1.403	0.816	0.594	0.499	1.416	4.578	0.355	-9999	1.471	1.023	1.98	1.028
1139	IPI00029647	ZG16 Zymogen granule membrane protein 16 precursor	0.483	7.983	0.69	0.663	1.339	NaN	-9999	-9999	0.799	3.388	NaN	3.439	1.099	0.116	9999	9999	NaN	0.217	-9999	1.048	1.668	0.038	0.374	NaN	0.27	0.439	0.605	-9999
1140	IPI00642262	CR1 Complement component (3b/4b) receptor 1	0.797	3.444	NaN	-9999	-9999	-9999	9999	1.282	NaN	NaN	NaN	9999	32.505	NaN	0.971	NaN	NaN	NaN	NaN	9999	-9999	9999	NaN	9999	0.565	9999	1.875	9999
1141	IPI00168336	LEMD2 LEM domain-containing protein 2	NaN	NaN	NaN	NaN	NaN	-9999	NaN	NaN	-9999	NaN	-9999	NaN	NaN	-9999	NaN	NaN	NaN	NaN	NaN	NaN	NaN	NaN	NaN	NaN	NaN	NaN	NaN	NaN
1142	IPI00333405	FER1L6 hypothetical protein LOC654463	NaN	NaN	NaN	NaN	NaN	NaN	NaN	NaN	NaN	NaN	-9999	9999	0.413	NaN	-9999	NaN	NaN	NaN	NaN	9999	9999	NaN	NaN	NaN	NaN	NaN	NaN	NaN
1143	IPI00059368	RFT1 Putative endoplasmic reticulum multispan transm	NaN	9999	9999	0.351	NaN	NaN	NaN	1.196	0.953	1.028	-9999	9999	9999	NaN	0.637	1.995	3.856	1.616	5.552	9999	9999	9999	9999	9999	1.314	1.079	1.897	0.489
1144	IPI00152652	B3GNT6 UDP-GlcNAc:betaGal beta-1,3-N-acetylglucosam	1.988	NaN	9999	-9999	-9999	-9999	-9999	NaN	1.156	-9999	-9999	3.65	-9999	-9999	0.829	0.476	-9999	2.59	2.059	-9999	0.816	-9999	-9999	NaN	-9999	-9999	NaN	0.823
1145	IPI00219806	S100A7 Protein S100-A7	NaN	-9999	NaN	NaN	9999	NaN	-9999	-9999	NaN	NaN	NaN	9999	NaN	NaN	NaN	NaN	-9999	-9999	9999	NaN	NaN	-9999	-9999	NaN	-9999	9999	NaN	NaN
1146	IPI00032063	LRP1B Similar to Candidate tumor suppressor protein	NaN	NaN	NaN	NaN	NaN	NaN	NaN	NaN	NaN	NaN	NaN	9999	NaN	NaN	NaN	NaN	NaN	NaN	NaN	NaN	NaN	NaN	NaN	NaN	NaN	NaN	NaN	NaN
1147	IPI00399119	FLJ46321 CDNA FLJ46321 fis, clone TESTI4043067	9999	-9999	9999	1.727	9999	1.435	1.723	9999	9999	0.445	9999	1.525	1.996	9999	0.783	0.827	2.56	1.184	1.131	4.328	1.292	0.513	0.548	0.556	0.488	0.742	0.244	1.349
1148	IPI00012011	CFL1 Cofilin-1	NaN	9999	9999	9999	9999	NaN	1.12	1.052	2.22	9999	NaN	1.853	NaN	NaN	9999	9999	9999	NaN	9999	-9999	9999	NaN	NaN	9999	NaN	1.645	1.894	9999
1149	IPI00013026	CYB561D2 Cytochrome b561 domain-containing protein	NaN	NaN	NaN	NaN	NaN	NaN	NaN	NaN	NaN	NaN	NaN	9999	-9999	NaN	NaN	NaN	9999	-9999	NaN	NaN	NaN	NaN	NaN	NaN	NaN	NaN	NaN	NaN
1150	IPI00075248	CALM2;CALM3;CALM1 Calmodulin	NaN	NaN	NaN	NaN	NaN	NaN	-9999	NaN	NaN	-9999	NaN	3.263	NaN	NaN	9999	NaN	9999	NaN	1.555	-9999	0.476	-9999	NaN	NaN	9999	9999	NaN	NaN
1151	IPI00816730	KIAA1324 Maba1 protein (Fragment)	NaN	NaN	NaN	NaN	NaN	NaN	NaN	NaN	NaN	NaN	NaN	9999	NaN	9999	NaN	NaN	NaN	NaN	NaN	NaN	NaN	9999	-9999	NaN	NaN	NaN	-9999	-9999
1152	IPI00394874	ENTPD8 ectonucleoside triphosphate diphosphohydrola	NaN	9999	-9999	NaN	NaN	-9999	NaN	NaN	9999	9999	NaN	9999	NaN	NaN	9999	NaN	NaN	1.826	-9999	NaN	NaN	-9999	-9999	6.304	1.127	NaN	NaN	1.02
1153	IPI00166785	TMEM32 Transmembrane protein 32 precursor	9999	-9999	0.728	-9999	-9999	1.078	1.985	0.881	1.303	1.172	-9999	4.657	1.084	7.149	3.146	1.376	1.24	1.055	1.405	0.495	9999	0.38	1.009	-9999	0.493	1.512	1.183	1.404
1154	IPI00022748	TEGT Bax inhibitor 1	NaN	1.322	1.429	1.257	NaN	9999	NaN	1.055	1.847	0.822	NaN	NaN	2.201	NaN	0.767	1.141	2.479	0.91	1.014	0.869	NaN	1.302	0.754	-9999	9999	1.857	1.556	1.091
1155	IPI00336173	FXYD3 FXYD domain-containing ion transport regulator	5.143	2.219	0.21	NaN	NaN	3.156	9999	0.989	0.685	0.627	0.47	4.211	13.421	9999	0.209	3.998	2	1.148	0.304	2.908	0.855	1.161	0.477	0.255	0.439	0.92	0.143	1.166
1156	IPI00092641	TMEM30B Cell cycle control protein 50B	NaN	NaN	9999	1.618	0.797	NaN	1.123	-9999	NaN	NaN	0.755	9999	9999	NaN	1.195	-9999	-9999	1.481	0.509	2.249	NaN	-9999	NaN	9999	-9999	NaN	NaN	1.168
1157	IPI00292993	BPI Bactericidal/permeability-increasing protein	NaN	NaN	NaN	NaN	NaN	NaN	NaN	NaN	NaN	NaN	NaN	9999	NaN	-9999	NaN	9999	NaN	NaN	NaN	9999	2.592	0.72	NaN	NaN	-9999	NaN	NaN	NaN
1158	IPI00029730	STX4 Syntaxin-4	NaN	0.195	-9999	9999	9999	NaN	NaN	-9999	-9999	0.731	NaN	NaN	NaN	NaN	NaN	NaN	NaN	NaN	-9999	NaN	9999	9999	NaN	NaN	NaN	-9999	NaN	NaN
1159	IPI00298057	PPL Periplakin	NaN	NaN	NaN	NaN	NaN	NaN	NaN	NaN	1.289	NaN	-9999	NaN	NaN	-9999	NaN	NaN	NaN	NaN	NaN	-9999	-9999	NaN	NaN	NaN	NaN	NaN	NaN	NaN
1160	IPI00385252	#NAME?	NaN	9999	2.908	9999	1.093	2.048	9999	0.632	9999	2.241	9999	9999	0.644	9999	1.043	1.157	9999	1.236	2.112	9999	0.7	0.671	1.957	1.297	0.792	9999	2.45	0.726
1161	IPI00065486	ABCB6 Isoform 4 of Mitochondrial ATP-binding cassette	0.717	-9999	NaN	9999	2.239	-9999	9999	0.636	1.041	1.386	0.975	0.31	1.29	0.484	9999	-9999	0.976	9999	NaN	9999	-9999	NaN	NaN	NaN	NaN	NaN	NaN	NaN
1162	IPI00064935	ALPK3 Alpha-protein kinase 3	NaN	NaN	NaN	NaN	NaN	0.792	9999	-9999	9999	9999	9999	9999	NaN	NaN	-9999	1.869	0.929	9999	NaN	0.693	-9999	NaN	NaN	NaN	NaN	1.089	NaN	-9999
1163	IPI00002171	GPR172A Porcine endogenous retrovirus A receptor 1 pr	NaN	NaN	NaN	NaN	NaN	NaN	NaN	NaN	NaN	NaN	NaN	NaN	NaN	NaN	NaN	NaN	NaN	NaN	NaN	NaN	NaN	NaN	NaN	NaN	NaN	NaN	NaN	NaN
1164	IPI00017375	SEC23A Protein transport protein Sec23A	3.032	9999	3.494	NaN	-9999	9999	9999	NaN	NaN	-9999	NaN	NaN	0.223	0.792	0.479	1.679	9999	NaN	NaN	1.809	1.388	NaN	NaN	-9999	9999	9999	-9999	-9999
1165	IPI00032311	LBP Lipopolysaccharide-binding protein precursor	NaN	NaN	NaN	-9999	-9999	NaN	NaN	1.029	NaN	1.362	NaN	NaN	-9999	0.599	NaN	NaN	NaN	-9999	9999	NaN	-9999	NaN	NaN	NaN	9999	9999	9999	NaN
1166	IPI00550991	SERPINA3 Isoform 1 of Alpha-1-antichymotrypsin precur	2.526	NaN	9999	NaN	NaN	1.9	NaN	-9999	1.516	NaN	3.002	NaN	0.748	9999	0.517	0.635	0.949	NaN	0.779	0.942	1.215	0.607	0.956	9999	0.403	2.556	0.845	-9999
1167	IPI00029170	KIAA1509 hypothetical protein LOC440193	NaN	9999	-9999	-9999	3.147	-9999	0.539	-9999	NaN	1.332	2.514	NaN	0.54	-9999	1.239	2.891	NaN	1.261	1.982	9999	-9999	-9999	-9999	NaN	-9999	0.48	9999	0.671
1168	IPI00290950	WDR20 Isoform 2 of WD repeat protein 20	NaN	NaN	9999	NaN	NaN	9999	NaN	9999	NaN	NaN	NaN	NaN	0.834	9999	NaN	1.044	NaN	-9999	NaN	9999	9999	NaN	9999	NaN	NaN	0.897	0.442	9999
1169	IPI00026646	FCGRT IgG receptor FcRn large subunit p51 precursor (Fr	NaN	NaN	NaN	NaN	NaN	NaN	9999	NaN	NaN	NaN	NaN	NaN	-9999	NaN	-9999	NaN	NaN	9999	NaN	NaN	NaN	NaN	NaN	NaN	NaN	-9999	NaN	NaN
1170	IPI00010740	SFPQ Isoform Long of Splicing factor, proline- and gluta	NaN	-9999	NaN	NaN	NaN	NaN	NaN	NaN	NaN	NaN	NaN	NaN	NaN	NaN	NaN	NaN	NaN	-9999	NaN	NaN	NaN	NaN	NaN	NaN	NaN	NaN	NaN	NaN
1171	IPI00029012	EIF3S10 Eukaryotic translation initiation factor 3 subun	9999	3.502	1.985	-9999	2.017	1.94	1.921	0.715	0.845	2.938	1.539	1.677	0.414	0.858	-9999	9999	NaN	0.395	2.623	9999	2.52	0.951	1.637	1.891	0.696	9999	9999	0.835
1172	IPI00328243	PLD3 Phospholipase D3	NaN	NaN	-9999	NaN	NaN	NaN	-9999	9999	9999	NaN	NaN	NaN	-9999	-9999	NaN	NaN	NaN	9999	NaN	NaN	NaN	9999	NaN	NaN	NaN	-9999	-9999	-9999
1173	IPI00744588	NEBL 117 kDa protein	NaN	NaN	NaN	NaN	NaN	NaN	NaN	NaN	NaN	NaN	NaN	NaN	-9999	NaN	NaN	NaN	NaN	NaN	NaN	NaN	NaN	NaN	NaN	NaN	NaN	NaN	NaN	NaN
1174	IPI00291373	ABCD1 ATP-binding cassette sub-family D member 1	NaN	NaN	NaN	NaN	NaN	NaN	NaN	NaN	NaN	0.702	NaN	NaN	1.085	NaN	-9999	NaN	NaN	NaN	NaN	NaN	NaN	NaN	NaN	NaN	NaN	9999	NaN	NaN
1175	IPI00006071	CD38 Isoform 1 of ADP-ribosyl cyclase 1	-9999	NaN	0.828	NaN	NaN	NaN	NaN	NaN	NaN	NaN	NaN	NaN	-9999	NaN	1.507	-9999	-9999	NaN	NaN	-9999	9999	NaN	-9999	NaN	NaN	-9999	-9999	NaN
1176	IPI00024670	REEP5 Receptor expression-enhancing protein 5	NaN	1.639	NaN	0.249	0.018	0.358	3.558	-9999	-9999	0.99	0.352	-9999	NaN	-9999	-9999	-9999	0.425	9999	NaN	NaN	NaN	-9999	-9999	-9999	NaN	9999	-9999	1.532
1177	IPI00215920	ARF6 ADP-ribosylation factor 6	NaN	-9999	NaN	NaN	9999	NaN	NaN	NaN	NaN	NaN	NaN	9999	-9999	NaN	9999	9999	9999	NaN	NaN	1.568	0.946	NaN	-9999	NaN	NaN	NaN	NaN	NaN
1178	IPI00019141	AGPAT1 1-acyl-sn-glycerol-3-phosphate acyltransferase	9999	-9999	9999	NaN	-9999	NaN	9999	2.629	1.269	-9999	9999	1.059	2.334	1.839	0.438	0.19	1.035	0.562	1.612	1.689	1.253	0.629	1.248	0.689	0.234	0.934	1.028	1.001
1179	IPI00000105	MVP Major vault protein	0.881	-9999	NaN	NaN	-9999	9999	1.517	-9999	1	NaN	NaN	NaN	0.884	1.875	1.421	-9999	9999	0.731	-9999	3.139	0.756	-9999	-9999	NaN	-9999	1.57	2.16	0.534
1180	IPI00218638	MYO1F Myosin-If	NaN	0.371	4.436	-9999	0.257	0.978	-9999	0.176	0.586	0.214	9999	0.359	1.704	0.323	1.837	-9999	-9999	0.368	-9999	9999	NaN	NaN	0.306	0.368	0.43	0.982	2.094	0.085
1181	IPI00472510	#NAME?	-9999	-9999	-9999	-9999	-9999	0.6	9999	1.7	0.659	1.645	NaN	0.645	0.285	9999	-9999	0.223	1.739	0.768	NaN	NaN	1.446	-9999	9999	-9999	0.862	NaN	9999	1.432
1182	IPI00029260	CD14 Monocyte differentiation antigen CD14 precursor	0.535	0.408	9999	1.171	0.446	1.257	NaN	2.084	0.42	4.246	1.119	1.343	0.247	0.762	0.575	0.604	NaN	-9999	1.204	0.874	3.998	0.197	9999	1.069	2.712	1.316	2.513	0.565
1183	IPI00002745	CTSZ Cathepsin Z precursor	NaN	NaN	NaN	NaN	NaN	NaN	NaN	NaN	NaN	NaN	NaN	NaN	-9999	NaN	NaN	NaN	NaN	NaN	NaN	NaN	NaN	NaN	NaN	NaN	NaN	NaN	NaN	NaN
1184	IPI00175439	FBXO43 F-box only protein 43	NaN	0.123	0.856	1.388	0.045	0.171	1.076	0.665	0.475	0.666	-9999	NaN	0.794	9999	0.472	9999	0.342	0.64	0.862	9999	9999	-9999	0.689	-9999	0.559	-9999	3.049	0.486
1185	IPI00018140	SYNCRIP Isoform 1 of Heterogeneous nuclear ribonucleo	-9999	-9999	1.133	NaN	0.747	-9999	9999	9999	9999	9999	NaN	-9999	-9999	NaN	0.907	1.133	9999	9999	-9999	-9999	9999	-9999	2.681	-9999	NaN	9999	1.914	NaN
1186	IPI00307259	DNAJC13 DnaJ homolog subfamily C member 13	NaN	NaN	NaN	NaN	NaN	NaN	NaN	NaN	NaN	NaN	NaN	NaN	NaN	NaN	NaN	NaN	9999	NaN	NaN	NaN	NaN	NaN	NaN	NaN	NaN	NaN	NaN	NaN
1187	IPI00295741	CTSB Cathepsin B precursor	NaN	NaN	NaN	NaN	NaN	NaN	NaN	NaN	9999	-9999	NaN	NaN	0.447	9999	0.423	0.746	1.221	0.542	NaN	2.032	1.818	NaN	NaN	NaN	NaN	NaN	NaN	NaN
1188	IPI00217872	PGM1 Isoform 2 of Phosphoglucomutase-1	-9999	NaN	NaN	NaN	-9999	9999	0.564	9999	0.612	NaN	NaN	0.298	-9999	-9999	NaN	NaN	9999	-9999	NaN	NaN	-9999	NaN	9999	-9999	NaN	9999	-9999	NaN
1189	IPI00021048	FER1L3 Isoform 1 of Myoferlin	0.533	9999	1.149	-9999	-9999	1.551	1.689	NaN	2.22	NaN	NaN	-9999	0.945	0.25	0.655	-9999	NaN	0.552	NaN	2.503	1.404	NaN	NaN	NaN	9999	9999	-9999	NaN
1190	IPI00419565	STAB1 Isoform 1 of Stabilin-1 precursor	-9999	9999	0.441	NaN	9999	0.957	NaN	9999	0.583	-9999	9999	1.12	0.596	1.144	NaN	1.113	2.388	0.546	1.006	NaN	0.658	0.634	0.555	0.972	0.338	NaN	0.425	0.496
1191	IPI00292858	ECGF1 Thymidine phosphorylase precursor	1.02	2.582	5.032	0.28	1.898	1.173	7.085	5.285	0.955	0.717	5.903	1.699	0.261	1.313	0.825	0.837	1.472	1.077	1.776	0.866	1.713	2.392	1.032	0.925	9999	1.624	14.816	0.858
1192	IPI00294933	TRPM4 Isoform 1 of Transient receptor potential cation	9999	0.616	NaN	9999	9999	1.79	9999	-9999	9999	9999	0.731	2.137	9999	9999	0.772	9999	NaN	-9999	0.504	2.115	NaN	NaN	1.644	NaN	1.652	NaN	9999	-9999
1193	IPI00010133	CORO1A Coronin-1A	NaN	NaN	NaN	NaN	NaN	NaN	NaN	NaN	NaN	NaN	NaN	NaN	9999	NaN	NaN	NaN	NaN	NaN	NaN	NaN	NaN	NaN	NaN	NaN	NaN	NaN	NaN	NaN
1194	IPI00643079	WDR90 WDR90 protein	NaN	NaN	NaN	NaN	NaN	NaN	NaN	NaN	NaN	NaN	NaN	NaN	9999	NaN	-9999	NaN	NaN	NaN	NaN	NaN	NaN	NaN	NaN	NaN	NaN	NaN	NaN	NaN
1195	IPI00028931	DSG2 desmoglein 2 preproprotein	-9999	-9999	1.463	-9999	9999	3.773	9999	NaN	NaN	NaN	1.522	-9999	9999	-9999	NaN	9999	NaN	NaN	0.308	9999	NaN	9999	0.839	-9999	-9999	-9999	-9999	0.993
1196	IPI00018871	ARL8B ADP-ribosylation factor-like protein 8B	NaN	NaN	NaN	NaN	NaN	NaN	NaN	NaN	NaN	NaN	NaN	NaN	NaN	9999	0.766	-9999	1.061	9999	1.278	1.145	0.972	NaN	0.935	NaN	NaN	NaN	NaN	-9999
1197	IPI00016381	RAB27A Isoform Long of Ras-related protein Rab-27A	NaN	NaN	NaN	NaN	NaN	NaN	NaN	NaN	NaN	NaN	NaN	NaN	NaN	NaN	NaN	NaN	NaN	NaN	NaN	NaN	NaN	NaN	NaN	9999	NaN	NaN	NaN	NaN
1198	IPI00786871	ITGB3 Truncated integrin beta 3	9999	NaN	-9999	NaN	NaN	NaN	NaN	NaN	NaN	NaN	NaN	9999	1.798	NaN	NaN	NaN	-9999	NaN	NaN	9999	-9999	NaN	NaN	9999	NaN	NaN	NaN	NaN
1199	IPI00002230	AADACL1 arylacetamide deacetylase-like 1	0.712	9999	1.288	-9999	-9999	1.74	NaN	-9999	-9999	1.171	NaN	-9999	0.875	9999	NaN	NaN	NaN	-9999	0.608	3.326	1.966	9999	-9999	-9999	NaN	0.688	NaN	0.431
1200	IPI00295976	ITGA2B Isoform 1 of Integrin alpha-IIb precursor	0.879	-9999	NaN	-9999	1.147	-9999	-9999	1.993	0.761	0.756	NaN	-9999	9999	-9999	-9999	9999	NaN	1.185	-9999	NaN	-9999	NaN	NaN	9999	NaN	-9999	-9999	NaN
1201	IPI00470533	TMPIT Transmembrane protein induced by tumor necros	NaN	NaN	-9999	NaN	1.948	-9999	0.063	-9999	NaN	NaN	NaN	NaN	NaN	-9999	NaN	NaN	NaN	NaN	9999	NaN	NaN	0.919	9999	NaN	1.344	NaN	9999	-9999
1202	IPI00171626	AYTL2 1-acylglycerophosphocholine O-acyltransferase 1	NaN	1.1	1.236	1.702	1.867	0.437	0.76	9999	NaN	9999	0.906	NaN	1.164	-9999	1.162	1.254	0.76	21.541	0.635	0.865	1.848	0.733	0.719	1.317	1.198	2.231	1.028	3.696
1203	IPI00019407	NSDHL Sterol-4-alpha-carboxylate 3-dehydrogenase, dec	NaN	-9999	NaN	-9999	9999	2.085	2.661	NaN	NaN	NaN	NaN	-9999	2.049	NaN	-9999	NaN	NaN	-9999	NaN	NaN	NaN	NaN	NaN	NaN	NaN	1.841	NaN	NaN
1204	IPI00006248	GCNT3 glucosaminyl (N-acetyl) transferase 3, mucin type	9999	NaN	NaN	NaN	NaN	NaN	NaN	NaN	9999	NaN	1.363	NaN	NaN	NaN	NaN	NaN	9999	NaN	NaN	NaN	NaN	9999	NaN	NaN	NaN	NaN	NaN	NaN
1205	IPI00029625	FLOT2 Flotillin-2	NaN	NaN	NaN	NaN	NaN	NaN	NaN	9999	NaN	-9999	NaN	NaN	9999	9999	-9999	NaN	NaN	NaN	NaN	NaN	NaN	NaN	NaN	NaN	NaN	NaN	NaN	-9999
1206	IPI00020004	TMEM97 Transmembrane protein 97	NaN	NaN	NaN	NaN	NaN	NaN	NaN	1.768	NaN	0.747	-9999	9999	9999	NaN	0.953	9999	NaN	1.64	NaN	NaN	NaN	NaN	NaN	NaN	9999	9999	9999	9999
1207	IPI00171516	PLVAP Plasmalemma vesicle-associated protein	NaN	NaN	NaN	NaN	NaN	NaN	NaN	NaN	NaN	NaN	NaN	NaN	NaN	NaN	NaN	NaN	NaN	NaN	NaN	NaN	NaN	NaN	NaN	NaN	NaN	NaN	NaN	NaN
1208	IPI00019580	PLG Plasminogen precursor	NaN	1.143	-9999	NaN	NaN	1.902	NaN	NaN	9999	NaN	NaN	2.257	9999	0.671	NaN	1.01	9999	NaN	9999	NaN	1.196	NaN	9999	9999	NaN	-9999	1.627	1.197
1209	IPI00000513	CDH1 E-cadherin	NaN	NaN	NaN	NaN	NaN	NaN	-9999	NaN	NaN	NaN	-9999	NaN	9999	9999	9999	NaN	-9999	NaN	-9999	NaN	NaN	NaN	-9999	-9999	-9999	-9999	NaN	-9999
1210	IPI00022674	OSMR Isoform 1 of Oncostatin-M specific receptor subu	NaN	NaN	NaN	NaN	-9999	NaN	-9999	NaN	-9999	NaN	NaN	NaN	NaN	9999	9999	NaN	9999	NaN	0.823	9999	9999	NaN	NaN	NaN	NaN	NaN	NaN	NaN
1211	IPI00385128	AGPAT7 Isoform 1 of 1-acyl-sn-glycerol-3-phosphate acy	9999	NaN	NaN	NaN	0.934	9999	9999	NaN	NaN	-9999	NaN	-9999	-9999	1.138	1.087	NaN	1.134	-9999	NaN	9999	NaN	NaN	-9999	-9999	-9999	-9999	NaN	0.646
1212	IPI00065510	TMEM68 Isoform 2 of Transmembrane protein 68	1.473	-9999	NaN	NaN	9999	0.802	0.409	9999	NaN	NaN	NaN	NaN	-9999	-9999	9999	NaN	NaN	NaN	NaN	NaN	NaN	NaN	NaN	9999	NaN	9999	0.642	NaN
1213	IPI00384867	SLC35B2 Isoform 2 of Adenosine 3'-phospho 5'-phospho	9999	1.704	9999	9999	NaN	9999	9999	NaN	NaN	9999	-9999	NaN	1.601	NaN	1.014	9999	NaN	NaN	0.879	9999	NaN	9999	9999	NaN	NaN	9999	9999	0.989
1214	IPI00219219	LGALS1 Galectin-1	-9999	9999	1.115	0.553	-9999	NaN	-9999	NaN	1.688	NaN	NaN	NaN	NaN	-9999	NaN	-9999	NaN	NaN	NaN	0.461	0.485	NaN	NaN	NaN	NaN	-9999	1.005	-9999
1215	IPI00013164	PRPH Isoform 1 of Peripherin	-9999	NaN	-9999	NaN	NaN	NaN	-9999	NaN	-9999	NaN	NaN	-9999	-9999	-9999	9999	0.58	-9999	NaN	NaN	-9999	NaN	NaN	NaN	NaN	NaN	NaN	NaN	NaN
1216	IPI00294216	SGCD Delta-sarcoglycan	NaN	NaN	NaN	NaN	NaN	NaN	NaN	NaN	NaN	NaN	NaN	NaN	NaN	NaN	NaN	NaN	NaN	NaN	NaN	NaN	NaN	NaN	NaN	NaN	NaN	NaN	NaN	NaN
1217	IPI00376379	KRT77 Keratin 77	NaN	NaN	NaN	NaN	NaN	-9999	-9999	1.072	-9999	-9999	NaN	-9999	NaN	NaN	NaN	NaN	NaN	0.84	NaN	NaN	NaN	NaN	NaN	NaN	NaN	NaN	NaN	NaN
1218	IPI00103057	FAM36A Isoform 2 of Protein FAM36A	NaN	-9999	-9999	-9999	NaN	NaN	0.356	NaN	NaN	NaN	NaN	NaN	9999	9999	9999	9999	NaN	NaN	NaN	NaN	0.334	NaN	NaN	NaN	NaN	9999	NaN	NaN
1219	IPI00293073	MFN1 Mitochondrial transmembrane GTPase FZO-2	9999	1.174	2.678	1.231	0.484	1.338	NaN	0.932	1.222	1.301	-9999	0.725	1.574	0.794	0.805	0.54	0.883	0.841	0.774	0.793	0.392	0.361	0.41	0.479	0.447	-9999	NaN	NaN
1220	IPI00006211	VAPB Isoform 1 of Vesicle-associated membrane protein	NaN	NaN	NaN	NaN	NaN	NaN	NaN	NaN	NaN	NaN	NaN	NaN	-9999	NaN	NaN	NaN	NaN	NaN	NaN	-9999	NaN	NaN	-9999	NaN	NaN	NaN	NaN	NaN
1221	IPI00022048	PTGFRN Prostaglandin F2 receptor negative regulator pr	NaN	NaN	NaN	NaN	NaN	NaN	NaN	NaN	-9999	NaN	NaN	NaN	NaN	NaN	NaN	NaN	-9999	NaN	NaN	NaN	NaN	NaN	NaN	NaN	NaN	-9999	NaN	-9999
1222	IPI00410079	FAM82C Isoform 1 of Protein FAM82C	NaN	NaN	NaN	NaN	NaN	NaN	NaN	9999	NaN	NaN	NaN	NaN	NaN	9999	NaN	NaN	NaN	NaN	NaN	NaN	NaN	NaN	NaN	NaN	NaN	NaN	NaN	NaN
1223	IPI00217536	RHOT1 Isoform 3 of Mitochondrial Rho GTPase 1	9999	NaN	1.097	-9999	-9999	NaN	9999	9999	0.759	-9999	NaN	-9999	1.43	NaN	0.771	-9999	0.818	0.558	0.581	1.34	9999	NaN	-9999	-9999	NaN	1.061	0.893	-9999
1224	IPI00026230	HNRPH2 Heterogeneous nuclear ribonucleoprotein H'	NaN	NaN	9999	NaN	9999	9999	9999	NaN	NaN	NaN	NaN	9999	0.991	6.821	9999	0.625	1.548	9999	NaN	9999	9.851	NaN	9999	NaN	NaN	-9999	9999	NaN
1225	IPI00301263	CAD CAD protein	NaN	9999	9999	NaN	NaN	9999	9999	NaN	NaN	NaN	NaN	NaN	NaN	9999	NaN	9999	NaN	9999	NaN	9999	9999	NaN	NaN	NaN	NaN	9999	NaN	NaN
1226	IPI00017344	RAB5B Ras-related protein Rab-5B	1.089	NaN	NaN	NaN	NaN	9999	9999	NaN	0.752	9999	NaN	0.445	9999	2.766	1.245	0.594	0.683	-9999	-9999	0.569	1.045	9999	1.291	1.701	9999	NaN	9999	-9999
1227	IPI00336000	ZCCHC6 Isoform 6 of Zinc finger CCHC domain-containin	NaN	1.641	NaN	-9999	9999	-9999	-9999	0.593	0.545	0.988	-9999	0.623	NaN	9999	-9999	-9999	1.482	1.491	9999	9999	NaN	-9999	9999	-9999	-9999	NaN	NaN	NaN
1228	IPI00470924	TMTC3 Isoform 2 of Transmembrane and TPR repeat-con	9999	NaN	1.57	2.684	-9999	-9999	NaN	NaN	NaN	NaN	1.4	NaN	2.535	2.622	NaN	1.281	0.908	0.201	1.094	-9999	9999	0.555	NaN	0.544	-9999	1.383	2.147	2.144
1229	IPI00217490	FNDC3B Isoform 1 of Fibronectin type III domain-contai	NaN	NaN	1.105	NaN	NaN	NaN	NaN	NaN	NaN	NaN	NaN	NaN	NaN	NaN	9999	0.201	0.963	-9999	NaN	NaN	9999	NaN	NaN	NaN	NaN	9999	NaN	-9999
1230	IPI00026994	PRAF2 PRA1 family protein 2	1.381	NaN	7.751	-9999	-9999	-9999	-9999	1.142	1.259	-9999	1.678	-9999	1.206	0.866	0.473	0.199	0.752	0.454	-9999	5.232	1.874	1.596	NaN	1.041	-9999	1.043	2.404	NaN
1231	IPI00472058	NDUFB11 Neuronal protein	1.103	2.165	0.386	9999	5.36	NaN	0.929	2.263	0.325	0.325	1.55	9999	NaN	NaN	1.075	2.067	3.659	0.655	0.288	9999	1.795	0.539	2.426	1.49	4.184	-9999	0.557	1.905
1232	IPI00023711	EVPL Envoplakin	NaN	NaN	NaN	-9999	-9999	NaN	-9999	-9999	9999	NaN	9999	NaN	NaN	NaN	-9999	NaN	NaN	NaN	NaN	NaN	-9999	NaN	NaN	NaN	NaN	NaN	NaN	NaN
1233	IPI00219034	NDUFA8 NADH dehydrogenase [ubiquinone] 1 alpha sub	0.797	0.436	9999	-9999	9999	0.574	1.495	0.496	0.591	-9999	NaN	-9999	-9999	-9999	0.948	-9999	1.312	0.665	NaN	1.124	0.573	NaN	NaN	NaN	NaN	NaN	NaN	9999
1234	IPI00010397	LOC650557;HLA-DRB4;HLA-DRB1;HLA-DRB5;HLA-DQB2;hC	NaN	1.404	NaN	-9999	0.085	NaN	NaN	NaN	-9999	NaN	1.101	NaN	9999	NaN	0.589	-9999	NaN	0.594	NaN	NaN	1.509	0.61	1.095	NaN	1.087	0.976	9999	-9999
1235	IPI00514841	- 17 kDa protein	NaN	-9999	NaN	NaN	NaN	NaN	9999	NaN	NaN	NaN	NaN	NaN	NaN	NaN	NaN	NaN	NaN	9999	NaN	NaN	NaN	NaN	NaN	NaN	NaN	NaN	NaN	NaN
1236	IPI00376317	EDC4 Isoform 1 of Enhancer of mRNA-decapping protein	9999	NaN	9999	NaN	NaN	NaN	NaN	NaN	0.629	9999	9999	9999	0.986	2.749	0.417	0.435	2.144	1.237	4.517	7.551	2.598	9999	9999	-9999	NaN	9999	9999	-9999
1237	IPI00027505	ITGAV Isoform 1 of Integrin alpha-V precursor	NaN	9999	9999	NaN	1.102	9999	NaN	1.303	0.891	1.176	9999	2.052	0.663	0.808	0.841	1.182	1.34	1.275	NaN	NaN	0.911	NaN	9999	NaN	NaN	-9999	2.728	1.188
1238	IPI00000138	MGAT1 Alpha-1,3-mannosyl-glycoprotein 2-beta-N-acety	NaN	NaN	1.505	NaN	NaN	NaN	NaN	9999	NaN	-9999	NaN	NaN	-9999	NaN	1.237	1.969	1.051	0.869	NaN	NaN	9999	NaN	NaN	NaN	NaN	9999	9999	0.538
1239	IPI00179337	BANK1 Isoform 1 of B-cell scaffold protein with ankyrin	9999	9999	1.144	0.842	9999	0.987	9999	2.075	1.346	0.743	-9999	3.191	1.181	2.762	1.189	9999	NaN	-9999	1.349	9999	2.874	1.183	1.314	0.823	1.076	1.67	1.19	1.574
1240	IPI00012855	TMEM11 Transmembrane protein 11	1.513	-9999	0.827	0.791	0.744	1.64	1.18	0.427	0.528	0.225	NaN	0.802	1.033	2.223	0.357	0.507	0.777	0.618	-9999	1.301	0.909	-9999	-9999	-9999	-9999	0.615	0.449	0.491
1241	IPI00480176	LOC643205 similar to ribosomal protein L36	1.298	30.654	4.053	20.529	27.726	4.349	9999	3.405	6.352	3.838	9999	32.192	1.029	3.323	2.196	3.422	3.652	3.624	1.326	4.589	3.792	5.014	4.758	4.925	8.337	4.342	3.643	0.878
1242	IPI00021923	FAM3C Protein FAM3C precursor	NaN	0.589	-9999	0.716	1.015	0.501	4.422	1.196	0.989	0.978	9999	-9999	9999	NaN	9999	9999	-9999	9999	0.617	-9999	-9999	-9999	0.728	0.96	0.711	9999	1.425	1.071
1243	IPI00025729	CAMLG Calcium signal-modulating cyclophilin ligand	NaN	NaN	-9999	NaN	9999	NaN	NaN	0.931	NaN	NaN	NaN	9999	NaN	-9999	2.796	0.403	1.757	1.045	9999	9999	NaN	9999	9999	NaN	9999	1.926	NaN	0.322
1244	IPI00413587	BID Isoform 1 of BH3-interacting domain death agonist	NaN	9999	NaN	NaN	NaN	NaN	NaN	9999	-9999	-9999	NaN	NaN	NaN	NaN	9999	-9999	3.94	1.492	9999	NaN	NaN	3.479	9999	NaN	1.043	NaN	NaN	NaN
1245	IPI00012107	FAAH Fatty-acid amide hydrolase	NaN	NaN	NaN	NaN	9999	9999	9999	NaN	NaN	NaN	NaN	NaN	NaN	NaN	9999	0.727	2.845	0.916	9999	NaN	NaN	9999	NaN	-9999	NaN	NaN	NaN	-9999
1246	IPI00101952	SLC35E1 Isoform 1 of Solute carrier family 35 member E1	9999	9999	NaN	-9999	9999	9999	NaN	NaN	NaN	-9999	NaN	NaN	NaN	NaN	9999	0.971	2.321	1.547	9999	NaN	NaN	3.713	2.133	1.713	1.05	NaN	-9999	NaN
1247	IPI00291417	DCAKD Dephospho-CoA kinase domain-containing protei	9999	NaN	0.456	-9999	0.771	1.81	1.102	9999	-9999	-9999	NaN	NaN	NaN	NaN	2.593	-9999	1.421	-9999	-9999	NaN	9999	-9999	0.875	-9999	9999	-9999	NaN	0.422
1248	IPI00294186	LACTB Isoform 1 of Serine beta-lactamase-like protein LA	1.273	NaN	-9999	-9999	-9999	-9999	NaN	NaN	NaN	9999	NaN	NaN	NaN	NaN	NaN	-9999	NaN	NaN	NaN	NaN	NaN	NaN	9999	NaN	NaN	NaN	NaN	NaN
1249	IPI00020850	PPP2R2B Serine/threonine-protein phosphatase 2A 55 k	NaN	NaN	1.757	NaN	NaN	NaN	NaN	NaN	-9999	NaN	NaN	NaN	NaN	NaN	9999	NaN	9999	-9999	NaN	-9999	9999	9999	-9999	NaN	NaN	NaN	9999	NaN
1250	IPI00298947	MEST Isoform 1 of Mesoderm-specific transcript homolo	-9999	NaN	9999	NaN	NaN	NaN	9999	9999	9999	NaN	NaN	9999	-9999	-9999	1.654	9999	9999	1.031	2.497	9999	9999	1.383	9999	9999	NaN	9999	NaN	9999
1251	IPI00385267	SRPR 70 kDa protein	9999	NaN	NaN	NaN	NaN	7.575	9999	NaN	NaN	NaN	NaN	NaN	NaN	NaN	8.335	0.689	1.857	1.59	12.626	NaN	9999	0.806	9999	2.599	0.61	NaN	NaN	NaN
1252	IPI00090807	METTL7B Methyltransferase-like protein 7B precursor	NaN	9999	1.06	-9999	1.558	4.118	9999	-9999	NaN	-9999	9999	9999	0.883	9999	2.056	1.915	NaN	NaN	0.913	9999	9999	NaN	NaN	-9999	0.923	-9999	-9999	9999
1253	IPI00168848	B3GNT7 UDP-GlcNAc:betaGal beta-1,3-N-acetylglucosam	NaN	-9999	-9999	NaN	NaN	NaN	NaN	NaN	0.454	-9999	NaN	NaN	9999	9999	5.383	-9999	1.72	1.614	9999	3.343	NaN	NaN	0.338	-9999	-9999	NaN	9999	0.171
1254	IPI00384365	ERLIN2 Isoform 3 of SPFH domain-containing protein 2 p	-9999	NaN	9999	-9999	NaN	9999	NaN	9999	0.916	-9999	NaN	NaN	9999	-9999	2.315	0.35	1.982	0.592	0.645	-9999	9999	-9999	0.585	-9999	-9999	9999	NaN	0.553
1255	IPI00100030	PIGT Isoform 1 of GPI transamidase component PIG-T pr	9.004	NaN	9999	-9999	9999	9999	9999	NaN	0.485	-9999	NaN	NaN	NaN	9999	9999	0.075	1.121	0.744	3.851	-9999	9999	0.818	0.882	9999	0.156	NaN	NaN	NaN
1256	IPI00028338	SELI Selenoprotein I	2.926	NaN	NaN	NaN	6.103	5.029	9999	9999	NaN	-9999	NaN	NaN	NaN	-9999	9999	0.957	1.086	1.688	1.69	NaN	9999	-9999	0.941	-9999	-9999	NaN	NaN	-9999
1257	IPI00220621	PDE4B Isoform PDE4B3 of cAMP-specific 3',5'-cyclic pho	NaN	NaN	NaN	NaN	NaN	NaN	9999	0.336	NaN	-9999	NaN	NaN	9999	NaN	1.482	1.004	9999	NaN	-9999	NaN	9999	NaN	NaN	-9999	NaN	-9999	2.204	9999
1258	IPI00172656	UBXD8 UBX domain-containing protein 8	3.013	NaN	9999	-9999	1.259	6.864	9999	NaN	-9999	-9999	NaN	NaN	-9999	3.978	2.005	0.335	0.687	NaN	0.193	-9999	6.127	4.154	3.514	NaN	NaN	NaN	NaN	-9999
1259	IPI00401147	UNC84A 91 kDa protein	NaN	NaN	1.457	NaN	NaN	NaN	NaN	NaN	0.41	-9999	NaN	0.522	NaN	0.384	0.679	0.319	0.791	0.687	6.232	-9999	-9999	-9999	1.67	-9999	-9999	NaN	NaN	NaN
1260	IPI00106668	M6PRBP1 Isoform A of Mannose-6-phosphate receptor-b	NaN	NaN	9999	NaN	9999	NaN	-9999	NaN	-9999	-9999	NaN	NaN	-9999	-9999	0.339	0.501	1.845	-9999	2.242	3.933	1.45	1.692	NaN	NaN	NaN	-9999	9999	-9999
1261	IPI00027234	CYP7B1 Cytochrome P450 7B1	-9999	NaN	NaN	NaN	NaN	NaN	NaN	NaN	0.07	NaN	NaN	NaN	NaN	NaN	1.52	-9999	1.469	1.256	NaN	NaN	9999	NaN	NaN	NaN	NaN	NaN	NaN	NaN
1262	IPI00329410	DOLPP1 Dolichyldiphosphatase 1	1.277	9999	-9999	-9999	0.876	1.952	9999	9999	0.64	0.235	NaN	9999	1.268	9999	5.71	1.131	2.552	1.534	1.282	0.409	4.077	2.341	0.758	0.765	0.969	-9999	1.816	0.734
1263	IPI00295172	NINJ1 Ninjurin-1	NaN	9999	NaN	NaN	NaN	1.466	9999	NaN	-9999	-9999	NaN	9999	NaN	-9999	1.472	0.322	1.411	0.999	-9999	9999	9999	9999	NaN	9999	NaN	NaN	9999	NaN
1264	IPI00513891	PPIL4 Peptidylprolyl isomerase (Cyclophilin)-like 4	-9999	9999	NaN	-9999	-9999	NaN	-9999	-9999	2.356	NaN	NaN	-9999	NaN	-9999	NaN	-9999	-9999	NaN	NaN	-9999	-9999	NaN	NaN	NaN	9999	NaN	-9999	NaN
1265	IPI00043370	WDR52 CDNA FLJ31910 fis, clone NT2RP7004687, weakl	NaN	NaN	NaN	NaN	NaN	NaN	NaN	NaN	NaN	NaN	NaN	NaN	NaN	NaN	NaN	NaN	NaN	NaN	NaN	NaN	NaN	NaN	NaN	NaN	NaN	NaN	NaN	NaN
1266	IPI00006510	TUBB1 Tubulin beta-1 chain	-9999	NaN	NaN	-9999	-9999	NaN	NaN	9999	-9999	NaN	NaN	9999	NaN	NaN	NaN	9999	1.454	0.938	9999	NaN	NaN	NaN	NaN	9999	NaN	NaN	NaN	NaN
1267	IPI00791961	ARL1 8 kDa protein	9999	NaN	NaN	NaN	NaN	9999	NaN	NaN	NaN	-9999	NaN	NaN	NaN	NaN	NaN	0.472	2.766	0.839	3.199	NaN	NaN	NaN	NaN	NaN	-9999	NaN	NaN	NaN
1268	IPI00059513	MRGPRF Mas-related G-protein coupled receptor membe	NaN	NaN	NaN	-9999	NaN	NaN	NaN	NaN	-9999	-9999	NaN	NaN	NaN	NaN	NaN	0.384	0.228	0.473	NaN	NaN	NaN	NaN	NaN	9999	NaN	NaN	NaN	NaN
1269	IPI00643286	C14orf124 Isoform 2 of UPF0105 protein C14orf124	9999	NaN	1.009	-9999	9999	9999	NaN	9999	NaN	-9999	NaN	NaN	-9999	0.255	0.664	-9999	0.964	0.538	6.755	0.373	1.187	NaN	1.292	-9999	-9999	0.739	0.957	0.411
1270	IPI00006091	DMD Isoform 4 of Dystrophin	9999	NaN	NaN	NaN	0.9	0.087	NaN	NaN	NaN	NaN	NaN	NaN	NaN	NaN	NaN	-9999	-9999	NaN	10.552	NaN	NaN	9999	NaN	9999	9999	-9999	0.575	-9999
1271	IPI00478734	WDR64 WD repeat domain 64	-9999	NaN	-9999	-9999	-9999	-9999	0.023	NaN	0.631	-9999	NaN	-9999	0.7	0.03	-9999	-9999	0.046	-9999	NaN	0.089	0.051	NaN	NaN	NaN	NaN	-9999	0.642	0.809
1272	IPI00218658	ITPR1 Isoform 2 of Inositol 1,4,5-trisphosphate receptor	0.96	NaN	NaN	-9999	-9999	9999	-9999	NaN	NaN	NaN	NaN	NaN	NaN	NaN	NaN	-9999	-9999	NaN	NaN	-9999	NaN	NaN	NaN	NaN	NaN	NaN	NaN	NaN
1273	IPI00033583	SERPINB12 Serpin B12	9999	NaN	0.211	0.255	1.366	-9999	NaN	9999	0.223	1.316	NaN	NaN	-9999	0.289	1.118	9999	0.249	1.777	2.591	NaN	9999	0.533	9999	1.352	0.794	0.345	1.377	0.948
1274	IPI00156689	VAT1 Synaptic vesicle membrane protein VAT-1 homolog	9999	NaN	9999	NaN	0.852	0.797	-9999	9999	NaN	0.58	9999	9999	NaN	0.366	9999	1.085	0.558	1.359	2.404	9999	9999	9999	1.662	2.578	1.684	NaN	NaN	NaN
1275	IPI00103530	SPG3A Atlastin-1	-9999	NaN	NaN	-9999	-9999	NaN	NaN	NaN	-9999	NaN	NaN	NaN	-9999	-9999	-9999	-9999	0.315	-9999	NaN	-9999	NaN	NaN	NaN	NaN	NaN	NaN	NaN	NaN
1276	IPI00009807	MCART1 Mitochondrial carrier triple repeat protein 1	NaN	NaN	NaN	NaN	NaN	NaN	NaN	NaN	NaN	NaN	NaN	NaN	NaN	9999	NaN	NaN	NaN	NaN	NaN	NaN	NaN	NaN	NaN	NaN	NaN	NaN	NaN	NaN
1277	IPI00307545	TNS1 Tensin-1	-9999	NaN	NaN	NaN	NaN	9999	NaN	NaN	NaN	NaN	NaN	NaN	NaN	-9999	NaN	NaN	-9999	NaN	NaN	-9999	9999	-9999	9999	NaN	NaN	9999	NaN	-9999
1278	IPI00022433	HSPB6 Alpha crystallin family protein	NaN	NaN	NaN	NaN	NaN	NaN	NaN	NaN	0.702	NaN	NaN	NaN	NaN	-9999	-9999	-9999	-9999	NaN	NaN	-9999	-9999	NaN	NaN	NaN	NaN	NaN	NaN	NaN
1279	IPI00166668	TRBV21-1 TRBV21-1 protein	NaN	NaN	NaN	NaN	NaN	NaN	9999	0.333	NaN	-9999	NaN	NaN	NaN	NaN	1.606	1.35	9999	NaN	-9999	NaN	9999	NaN	NaN	-9999	NaN	-9999	-9999	NaN
1280	IPI00217081	FUNDC1 FUN14 domain-containing protein 1	2.49	1.102	1.355	-9999	2.068	2.273	2.554	5.36	0.575	0.39	9999	0.824	1.418	1.135	0.708	0.739	1.309	0.651	1.447	4.444	1.009	1.999	1.742	0.782	0.717	0.522	4.218	0.803
1281	IPI00030781	STAT1 Isoform Alpha of Signal transducer and activator	9999	NaN	NaN	NaN	9999	9999	NaN	NaN	NaN	NaN	NaN	NaN	NaN	NaN	NaN	NaN	3.563	NaN	9999	NaN	9999	-9999	9999	9999	9999	NaN	NaN	NaN
1282	IPI00005751	SPTLC2 Serine palmitoyltransferase 2	9999	NaN	NaN	NaN	NaN	NaN	NaN	NaN	NaN	NaN	NaN	NaN	NaN	NaN	NaN	NaN	1.777	0.271	9999	NaN	NaN	-9999	NaN	-9999	NaN	NaN	NaN	NaN
1283	IPI00166860	ZBED1;DHRSX Dehydrogenase/reductase SDR family mem	NaN	NaN	NaN	NaN	NaN	NaN	-9999	NaN	NaN	NaN	NaN	NaN	NaN	NaN	NaN	NaN	2.2	1.203	9999	NaN	NaN	2.456	NaN	9999	NaN	NaN	NaN	NaN
1284	IPI00009906	ARMCX3 Armadillo repeat-containing X-linked protein 3	9999	NaN	NaN	NaN	NaN	9999	NaN	NaN	NaN	NaN	NaN	NaN	NaN	NaN	NaN	-9999	2.249	0.795	9999	NaN	NaN	-9999	2.543	NaN	NaN	NaN	NaN	NaN
1285	IPI00006433	DNAJC16 Isoform 1 of DnaJ homolog subfamily C membe	NaN	NaN	NaN	NaN	NaN	NaN	NaN	NaN	NaN	-9999	NaN	NaN	NaN	NaN	9999	NaN	1.764	0.479	NaN	NaN	NaN	NaN	-9999	NaN	NaN	NaN	NaN	NaN
1286	IPI00299387	C3orf1 Uncharacterized protein C3orf1	9999	9999	9999	9999	NaN	9999	NaN	9999	NaN	9999	-9999	NaN	6.377	3.167	NaN	0.596	1.618	1.431	9999	9999	1.622	3.845	1.166	-9999	0.753	-9999	9999	NaN
1287	IPI00018248	KDELR2 ER lumen protein retaining receptor 2	NaN	NaN	NaN	NaN	9999	NaN	9999	NaN	-9999	-9999	NaN	NaN	NaN	NaN	9999	9999	2.509	1.47	4.874	-9999	9999	2.885	2.739	5.745	1.801	-9999	NaN	NaN
1288	IPI00003926	CLN8 Protein CLN8	NaN	NaN	NaN	NaN	NaN	9999	NaN	9999	NaN	NaN	NaN	NaN	NaN	NaN	NaN	-9999	1.616	1.187	9999	NaN	NaN	9999	9999	NaN	NaN	NaN	NaN	NaN
1289	IPI00027554	SLC35D1 UDP-glucuronic acid/UDP-N-acetylgalactosami	NaN	NaN	NaN	-9999	NaN	NaN	NaN	NaN	NaN	NaN	NaN	9999	NaN	NaN	NaN	NaN	9999	2.447	NaN	NaN	NaN	9999	9999	1.505	1.25	NaN	NaN	NaN
1290	IPI00376686	AMFR 42 kDa protein	9999	NaN	NaN	NaN	NaN	NaN	NaN	NaN	NaN	NaN	NaN	NaN	NaN	NaN	NaN	NaN	NaN	0.885	NaN	NaN	NaN	NaN	NaN	NaN	NaN	NaN	NaN	NaN
1291	IPI00015826	ABCB10 ATP-binding cassette sub-family B member 10,	9999	NaN	NaN	NaN	9999	NaN	9999	9999	NaN	-9999	-9999	NaN	NaN	9999	9999	0.436	1.806	1.526	9999	NaN	NaN	9999	9999	NaN	-9999	NaN	NaN	-9999
1292	IPI00168438	ZMYM6 ZMYM6 protein	NaN	NaN	NaN	NaN	NaN	NaN	NaN	NaN	NaN	NaN	NaN	NaN	NaN	NaN	9999	9999	1.703	1.884	9999	NaN	NaN	3.505	9999	9999	10.906	9999	NaN	NaN
1293	IPI00012429	C9orf5 Isoform 2 of Uncharacterized protein C9orf5	NaN	NaN	NaN	NaN	NaN	NaN	NaN	NaN	NaN	-9999	NaN	9999	NaN	NaN	NaN	NaN	-9999	NaN	NaN	NaN	NaN	NaN	NaN	NaN	NaN	NaN	NaN	NaN
1294	IPI00032903	PTRH2 Peptidyl-tRNA hydrolase 2, mitochondrial precur	2.012	-9999	1.278	-9999	0.468	1.354	2.14	9999	0.908	-9999	NaN	0.448	0.734	2.678	1.379	0.426	1.608	0.636	0.559	1.795	1.672	-9999	0.913	0.506	-9999	1.274	-9999	9999
1295	IPI00295663	ELA3A;ELA3B Elastase-3A precursor	NaN	NaN	NaN	NaN	NaN	NaN	NaN	NaN	NaN	NaN	NaN	NaN	NaN	NaN	NaN	NaN	1.072	0.306	NaN	NaN	NaN	NaN	NaN	0.61	NaN	9999	2.104	NaN
1296	IPI00010737	THBD Thrombomodulin precursor	NaN	2.726	9999	-9999	1.668	-9999	2.665	NaN	-9999	0.605	-9999	0.781	-9999	9999	9999	9999	-9999	0.547	-9999	9999	NaN	1.417	0.85	-9999	1.011	0.409	0.559	0.525
1297	IPI00305627	C16orf58 Isoform 1 of UPF0420 protein C16orf58	-9999	NaN	NaN	NaN	-9999	9999	NaN	-9999	-9999	-9999	NaN	NaN	1.993	9999	4.951	0.393	0.987	1.206	2.776	NaN	9999	0.911	1.942	0.752	0.917	NaN	-9999	-9999
1298	IPI00793218	WIBG 5 kDa protein	NaN	1.302	0.554	3.288	3.703	1.248	2.907	1.244	0.675	1.308	0.742	0.912	4.102	9999	1.01	2.651	1.719	1.21	0.736	1.891	-9999	1.214	1.054	0.075	0.817	0.094	0.548	2.458
1299	IPI00019989	ARSD Isoform 1 of Arylsulfatase D precursor	NaN	NaN	NaN	NaN	NaN	NaN	NaN	NaN	NaN	-9999	NaN	NaN	NaN	9999	0.834	NaN	9999	1.146	NaN	9999	9999	NaN	NaN	NaN	NaN	NaN	NaN	NaN
1300	IPI00007166	IER3IP1 Immediate early response 3-interacting protein	NaN	9999	9999	NaN	9999	9999	NaN	9999	NaN	1.208	-9999	NaN	9999	9999	1.37	1.873	2.857	1.902	1.448	9999	NaN	1.235	0.921	-9999	9999	NaN	-9999	NaN
1301	IPI00374082	C21orf25 79 kDa protein	2.737	9999	NaN	NaN	NaN	NaN	NaN	9.107	0.872	0.772	9999	9999	9999	0.33	2.113	0.298	1.24	1.124	3.454	9999	9999	9999	1.081	2.677	1.532	9999	2.128	1.148
1302	IPI00025019	PSMB1 Proteasome subunit beta type 1 precursor	9999	NaN	NaN	NaN	NaN	NaN	NaN	NaN	NaN	NaN	NaN	NaN	NaN	NaN	NaN	NaN	1.149	2.291	NaN	-9999	3.391	NaN	NaN	NaN	NaN	NaN	9999	NaN
1303	IPI00386199	C19orf6 Isoform 1 of Membralin	NaN	NaN	9999	NaN	9999	NaN	9999	NaN	NaN	-9999	1.218	NaN	10.298	0.284	9999	9999	2.034	1.615	9999	9999	9999	9999	0.339	0.845	0.477	2.595	1.079	-9999
1304	IPI00010218	CYP20A1 Cytochrome P450 monooxygenase	NaN	NaN	NaN	NaN	NaN	NaN	NaN	NaN	NaN	NaN	NaN	NaN	NaN	NaN	NaN	-9999	1.522	1.294	9999	NaN	NaN	2.565	1.931	NaN	NaN	NaN	NaN	NaN
1305	IPI00299240	CACNA1S Voltage-dependent L-type calcium channel sub	9999	NaN	NaN	NaN	NaN	0.748	NaN	NaN	NaN	NaN	NaN	NaN	1.266	NaN	NaN	NaN	NaN	0.31	NaN	NaN	NaN	NaN	NaN	-9999	NaN	NaN	NaN	NaN
1306	IPI00300886	SLC25A32 Mitochondrial folate transporter/carrier	NaN	NaN	-9999	NaN	9999	NaN	NaN	9999	NaN	NaN	NaN	NaN	NaN	9999	9999	1.423	1.255	2.034	1.286	NaN	NaN	4.511	9999	-9999	1.42	NaN	NaN	9999
1307	IPI00643920	TKT Transketolase	0.2	2	0.285	-9999	1.369	0.7	9999	10.453	0.129	2.247	NaN	0.139	9999	1.122	0.534	0.808	4.344	1.655	1.046	0.323	1.792	1.853	0.843	0.228	1.142	0.416	1.116	0.826
1308	IPI00419717	ATG16L1 CDNA FLJ10035 fis, clone HEMBA1000919	NaN	-9999	NaN	-9999	-9999	-9999	0.732	NaN	0.971	-9999	NaN	-9999	-9999	-9999	0.645	1.052	0.898	0.588	NaN	NaN	0.66	NaN	NaN	-9999	NaN	NaN	NaN	NaN
1309	IPI00012208	ALG12 Dolichyl-P-Man:Man(7)GlcNAc(2)-PP-dolichyl-alp	0.886	9999	9999	NaN	9999	9999	9999	9999	-9999	-9999	NaN	NaN	NaN	NaN	9999	0.953	2.216	2.074	4.401	NaN	NaN	3.318	1.375	1.049	2.025	9999	9999	9999
1310	IPI00012895	CA12 Isoform 1 of Carbonic anhydrase 12 precursor	NaN	0.674	1.477	0.461	0.791	2.667	3.338	NaN	0.613	0.586	NaN	0.875	1.684	1.635	1.063	1.076	0.644	0.765	0.248	0.894	5.448	0.624	0.501	0.763	0.488	0.475	1.366	0.697
1311	IPI00012851	ATP8B1 Probable phospholipid-transporting ATPase IC	NaN	9999	9999	NaN	-9999	0.24	9999	NaN	NaN	0.324	9999	-9999	NaN	NaN	0.815	-9999	1.483	NaN	0.63	NaN	9999	-9999	1.305	-9999	-9999	NaN	NaN	0.594
1312	IPI00553108	POLL Polymerase (DNA directed), lambda	NaN	NaN	0.566	NaN	NaN	NaN	NaN	NaN	NaN	NaN	NaN	NaN	NaN	NaN	NaN	NaN	NaN	NaN	NaN	NaN	NaN	NaN	NaN	NaN	NaN	NaN	NaN	NaN
1313	IPI00291751	C2orf47 Uncharacterized protein C2orf47	1.311	1.459	0.396	-9999	NaN	1.213	9999	4.696	0.561	1.239	NaN	0.684	NaN	2.649	2.486	0.684	1.832	9999	0.704	0.779	1.37	1.534	0.761	0.424	1.569	1.322	2.466	1.215
1314	IPI00221002	PXMP2 Peroxisomal membrane protein 2	NaN	NaN	NaN	-9999	9999	-9999	9999	9999	-9999	-9999	NaN	NaN	NaN	NaN	9999	1.061	9999	1.361	0.702	NaN	NaN	0.826	0.875	1.021	0.917	NaN	NaN	0.877
1315	IPI00016949	SLC4A4 Isoform 4 of Electrogenic sodium bicarbonate co	NaN	0.326	0.244	NaN	NaN	NaN	NaN	NaN	NaN	-9999	NaN	NaN	9999	NaN	0.629	-9999	9999	NaN	-9999	-9999	NaN	-9999	-9999	-9999	-9999	-9999	-9999	-9999
1316	IPI00328730	MOGAT2 Isoform 1 of 2-acylglycerol O-acyltransferase 2	0.698	9999	NaN	-9999	NaN	NaN	9999	9999	9999	0.962	NaN	3.043	-9999	-9999	3.252	0.218	1.173	1.055	0.695	-9999	3.216	0.399	9999	1.817	9999	NaN	NaN	-9999
1317	IPI00014458	SCO2 SCO2 protein homolog, mitochondrial precursor	NaN	NaN	NaN	NaN	NaN	NaN	NaN	NaN	NaN	NaN	NaN	NaN	NaN	NaN	NaN	NaN	NaN	NaN	NaN	NaN	NaN	NaN	NaN	NaN	NaN	NaN	NaN	NaN
1318	IPI00432939	SLC25A35 SLC25A35 protein	NaN	1.303	9999	-9999	9999	1.695	9999	2.41	9999	9999	NaN	9999	NaN	-9999	-9999	NaN	9999	1.198	0.358	NaN	NaN	1.037	-9999	-9999	2.302	NaN	9999	9999
1319	IPI00300094	LSG1 Large subunit GTPase 1 homolog	NaN	NaN	NaN	NaN	NaN	NaN	NaN	NaN	NaN	NaN	NaN	NaN	NaN	NaN	NaN	NaN	NaN	NaN	NaN	NaN	NaN	NaN	NaN	NaN	NaN	NaN	NaN	NaN
1320	IPI00386229	BAK1 Pro-apoptotic protein BAKM variant	0.152	0.147	1.204	0.312	0.136	0.429	0.731	0.439	0.692	0.442	NaN	-9999	0.583	0.259	0.845	1.095	0.783	0.712	0.552	0.989	0.43	0.796	0.721	-9999	-9999	0.9	0.567	1.403
1321	IPI00023510	RAB5A Ras-related protein Rab-5A	NaN	NaN	NaN	NaN	9999	1.099	9999	NaN	NaN	NaN	NaN	NaN	NaN	NaN	NaN	NaN	NaN	NaN	NaN	NaN	NaN	NaN	9999	NaN	NaN	NaN	NaN	NaN
1322	IPI00298082	CLCA4 Calcium activated chloride channel family memb	NaN	-9999	NaN	NaN	NaN	NaN	NaN	NaN	NaN	9999	NaN	NaN	NaN	NaN	NaN	NaN	0.725	NaN	NaN	NaN	NaN	NaN	NaN	NaN	NaN	NaN	NaN	NaN
1323	IPI00016676	TOMM20 Mitochondrial import receptor subunit TOM2	NaN	NaN	NaN	NaN	NaN	NaN	NaN	NaN	NaN	NaN	NaN	NaN	NaN	NaN	NaN	NaN	NaN	NaN	NaN	NaN	NaN	NaN	NaN	NaN	NaN	NaN	NaN	NaN
1324	IPI00003519	EFTUD2 116 kDa U5 small nuclear ribonucleoprotein co	NaN	NaN	9999	NaN	NaN	9999	0.072	NaN	NaN	NaN	NaN	NaN	9999	NaN	1.798	9999	9999	NaN	9999	NaN	NaN	NaN	NaN	NaN	NaN	0.322	3.82	9999
1325	IPI00182289	RPS29 40S ribosomal protein S29	NaN	NaN	1.843	NaN	-9999	NaN	-9999	9999	NaN	-9999	NaN	9999	0.923	NaN	1.395	-9999	NaN	0.542	1.966	9999	1.81	9999	1.161	9999	0.852	1.961	2.795	2.634
1326	IPI00219153	RPL22 60S ribosomal protein L22	NaN	NaN	NaN	9999	NaN	NaN	NaN	NaN	NaN	NaN	NaN	NaN	NaN	NaN	NaN	NaN	NaN	NaN	9999	NaN	NaN	NaN	9999	NaN	NaN	NaN	9999	NaN
1327	IPI00010471	LCP1 Plastin-2	NaN	NaN	NaN	NaN	-9999	NaN	NaN	NaN	NaN	NaN	NaN	NaN	NaN	NaN	NaN	NaN	NaN	NaN	NaN	NaN	NaN	9999	NaN	9999	NaN	NaN	NaN	NaN
1328	IPI00169413	MRPS34 Mitochondrial 28S ribosomal protein S34	9999	NaN	0.997	NaN	NaN	NaN	NaN	-9999	NaN	9999	NaN	-9999	9999	9999	-9999	9999	NaN	9999	0.885	9999	NaN	2.057	1.659	0.915	0.743	1.406	1.195	0.629
1329	IPI00033075	BAT5 Protein BAT5	NaN	NaN	NaN	NaN	NaN	NaN	NaN	NaN	NaN	NaN	NaN	NaN	NaN	NaN	NaN	NaN	NaN	NaN	NaN	NaN	NaN	NaN	NaN	NaN	NaN	NaN	NaN	NaN
1330	IPI00221372	AGPAT2 Isoform 2 of 1-acyl-sn-glycerol-3-phosphate acy	NaN	-9999	0.106	-9999	NaN	NaN	9999	NaN	NaN	-9999	9999	NaN	NaN	NaN	9999	0.477	9999	9999	2.826	NaN	-9999	2.078	2.368	2.761	1.318	2.154	-9999	0.396
1331	IPI00306048	ATAD3B Isoform 1 of ATPase family AAA domain-contain	-9999	NaN	9999	NaN	NaN	NaN	NaN	NaN	0.563	1.324	NaN	0.277	NaN	-9999	9999	22.116	NaN	NaN	9999	-9999	9999	3.242	NaN	9999	NaN	-9999	NaN	0.488
1332	IPI00031461	GDI2 Rab GDP dissociation inhibitor beta	2.447	9999	9999	NaN	NaN	9999	NaN	NaN	1.419	0.741	NaN	9999	9999	0.809	3.288	0.324	1.725	1.273	9999	0.809	3.02	1.001	4.499	2.884	1.463	9999	1.2	-9999
1333	IPI00027194	STX18 Syntaxin-18	NaN	NaN	9999	NaN	NaN	9999	9999	9999	NaN	NaN	NaN	NaN	NaN	NaN	NaN	NaN	NaN	-9999	NaN	NaN	NaN	NaN	NaN	NaN	NaN	NaN	NaN	-9999
1334	IPI00183695	S100A10 Protein S100-A10	NaN	NaN	NaN	NaN	NaN	9999	NaN	NaN	-9999	NaN	NaN	NaN	NaN	NaN	9999	1.555	9999	NaN	NaN	NaN	9999	NaN	NaN	NaN	NaN	NaN	NaN	NaN
1335	IPI00339297	GALNT4 Polypeptide N-acetylgalactosaminyltransferase	NaN	NaN	NaN	NaN	NaN	NaN	NaN	NaN	NaN	NaN	NaN	NaN	NaN	NaN	NaN	NaN	NaN	NaN	9999	NaN	NaN	NaN	-9999	NaN	NaN	NaN	NaN	NaN
1336	IPI00025974	CHMP4B Charged multivesicular body protein 4b	9999	NaN	NaN	9999	9999	NaN	NaN	NaN	NaN	NaN	NaN	9999	NaN	NaN	NaN	NaN	NaN	NaN	9999	9999	NaN	NaN	NaN	NaN	NaN	9999	9999	NaN
1337	IPI00218687	CACNA1G Isoform 10 of Voltage-dependent T-type calciu	NaN	9999	-9999	NaN	NaN	NaN	9999	1.47	0.766	1.709	0.214	-9999	NaN	NaN	NaN	NaN	NaN	NaN	1.158	NaN	NaN	0.938	2.704	0.383	0.93	-9999	0.492	-9999
1338	IPI00020030	SLC39A9 Solute carrier family 39 member 9	NaN	NaN	NaN	NaN	NaN	NaN	NaN	NaN	NaN	NaN	NaN	NaN	NaN	NaN	9999	NaN	9999	1.453	9.035	NaN	NaN	1.771	1.937	1.502	9999	NaN	NaN	NaN
1339	IPI00010438	SNAP23 Isoform SNAP-23a of Synaptosomal-associated	NaN	9999	0.904	9999	NaN	2.509	1.081	1.192	0.748	NaN	NaN	9999	1.357	9999	0.815	1.118	-9999	0.98	9999	9999	NaN	NaN	1.55	9999	9999	1.446	1.082	9999
1340	IPI00009976	TMED1 Transmembrane emp24 domain-containing prote	9999	NaN	0.533	NaN	9999	9999	9999	9999	9999	0.746	NaN	9999	1.434	9999	1.068	1.015	1.212	1.927	2.488	3.109	1.572	1.793	1.75	1.753	1.888	2.486	1.928	9999
1341	IPI00012048	NME1 Nucleoside diphosphate kinase A	NaN	9999	NaN	NaN	9999	9999	NaN	NaN	9999	1.431	NaN	9999	NaN	9999	NaN	-9999	NaN	NaN	9999	-9999	1.165	-9999	NaN	NaN	NaN	NaN	NaN	NaN
1342	IPI00006980	C14orf166 Protein C14orf166	0.843	1.169	0.309	-9999	0.49	6.953	9999	2.828	1.76	0.484	9999	3.99	0.129	2.912	1.115	-9999	0.461	-9999	0.844	0.741	0.67	0.666	0.53	0.433	0.357	-9999	9999	0.57
1343	IPI00293276	MIF Macrophage migration inhibitory factor	NaN	NaN	NaN	NaN	NaN	9999	NaN	NaN	NaN	NaN	NaN	NaN	NaN	9999	NaN	NaN	NaN	NaN	9999	NaN	NaN	-9999	NaN	NaN	NaN	NaN	NaN	NaN
1344	IPI00029558	NDUFC2 NADH dehydrogenase [ubiquinone] 1 subunit C2	NaN	NaN	NaN	NaN	NaN	NaN	NaN	NaN	NaN	NaN	-9999	NaN	NaN	NaN	NaN	NaN	NaN	NaN	NaN	NaN	NaN	NaN	NaN	-9999	NaN	NaN	NaN	NaN
1345	IPI00024920	ATP5D ATP synthase delta chain, mitochondrial precurs	-9999	NaN	-9999	NaN	NaN	NaN	NaN	NaN	-9999	NaN	NaN	NaN	NaN	-9999	9999	NaN	-9999	NaN	NaN	-9999	-9999	NaN	NaN	-9999	-9999	-9999	-9999	-9999
1346	IPI00412545	NDUFA5 Hypothetical protein DKFZp781K1356	NaN	NaN	NaN	NaN	NaN	NaN	NaN	NaN	NaN	NaN	NaN	NaN	NaN	NaN	NaN	NaN	NaN	NaN	NaN	NaN	NaN	NaN	NaN	NaN	NaN	9999	NaN	NaN
1347	IPI00010187	ELOVL1 Elongation of very long chain fatty acids protein	NaN	NaN	NaN	NaN	NaN	NaN	NaN	NaN	NaN	-9999	NaN	NaN	NaN	NaN	NaN	NaN	2.658	-9999	9999	NaN	NaN	1.962	0.944	2.179	1.277	NaN	NaN	NaN
1348	IPI00178083	TPM3 29 kDa protein	NaN	-9999	NaN	NaN	NaN	NaN	NaN	NaN	NaN	NaN	NaN	NaN	NaN	NaN	NaN	NaN	NaN	NaN	NaN	NaN	NaN	NaN	NaN	NaN	NaN	NaN	NaN	NaN
1349	IPI00005978	SFRS2 Splicing factor, arginine/serine-rich 2	NaN	NaN	NaN	NaN	NaN	NaN	NaN	NaN	NaN	NaN	NaN	NaN	NaN	NaN	NaN	NaN	NaN	NaN	NaN	NaN	NaN	NaN	NaN	NaN	NaN	NaN	NaN	NaN
1350	IPI00414008	LMOD1 Leiomodin 1	NaN	NaN	0.912	NaN	NaN	NaN	-9999	NaN	1.374	NaN	NaN	-9999	NaN	-9999	NaN	NaN	-9999	NaN	NaN	-9999	-9999	NaN	NaN	NaN	9999	NaN	-9999	-9999
1351	IPI00102580	MTMR9 Myotubularin-related protein 9	-9999	1.439	-9999	NaN	NaN	NaN	NaN	1.434	1.048	1.526	NaN	0.402	1.996	0.764	0.788	1.931	0.995	0.986	NaN	0.471	0.82	9999	NaN	NaN	NaN	NaN	-9999	NaN
1352	IPI00024870	MYH11 smooth muscle myosin heavy chain 11 isoform S	NaN	9999	9999	9999	9999	9999	NaN	9999	NaN	NaN	NaN	-9999	NaN	NaN	NaN	NaN	NaN	NaN	-9999	-9999	-9999	9999	9999	-9999	0.915	-9999	9999	2.287
1353	IPI00329536	EEA1 Early endosome antigen 1	1.136	1.183	1.373	1.81	-9999	0.369	1.226	1.982	1.279	1.829	1.532	1.949	0.724	0.325	2.021	1.701	0.957	5.848	1.092	0.198	0.496	0.718	1.399	1.396	1.107	1.639	1.316	0.746
1354	IPI00023704	LPP Lipoma-preferred partner	NaN	NaN	NaN	9999	NaN	NaN	9999	NaN	NaN	NaN	NaN	-9999	0.863	-9999	0.567	-9999	0.332	0.57	NaN	-9999	0.579	NaN	NaN	NaN	9999	NaN	-9999	-9999
1355	IPI00005809	SDPR Serum deprivation-response protein	-9999	NaN	9999	-9999	1.051	NaN	NaN	NaN	9999	NaN	NaN	NaN	-9999	2.172	9999	NaN	NaN	NaN	NaN	0.832	-9999	9999	-9999	NaN	NaN	9999	0.406	9999
1356	IPI00807697	#NAME?	NaN	NaN	0.661	NaN	NaN	NaN	NaN	NaN	NaN	NaN	-9999	NaN	NaN	NaN	NaN	NaN	NaN	NaN	NaN	-9999	NaN	NaN	NaN	-9999	NaN	NaN	-9999	NaN
1357	IPI00005107	NPC1 Niemann-Pick C1 protein precursor	0.681	0.539	NaN	NaN	NaN	NaN	9999	0.636	0.927	0.846	NaN	0.024	NaN	0.71	-9999	NaN	-9999	1.948	-9999	-9999	-9999	0.038	0.683	NaN	0.064	9999	0.06	NaN
1358	IPI00103786	ZBTB48 Hypothetical protein pp9964	-9999	-9999	-9999	NaN	NaN	NaN	NaN	9999	3.713	2.773	0.864	0.503	-9999	9999	1.132	1.985	1.881	1.112	-9999	0.658	0.418	NaN	-9999	-9999	-9999	-9999	-9999	NaN
1359	IPI00072917	COL6A3 alpha 3 type VI collagen isoform 3 precursor	NaN	NaN	NaN	-9999	NaN	NaN	NaN	NaN	NaN	NaN	NaN	NaN	NaN	NaN	NaN	NaN	NaN	NaN	NaN	NaN	NaN	NaN	NaN	-9999	-9999	NaN	NaN	NaN
1360	IPI00295414	COL15A1 Collagen alpha-1(XV) chain precursor	NaN	NaN	NaN	NaN	NaN	NaN	NaN	NaN	NaN	NaN	NaN	NaN	NaN	NaN	NaN	NaN	9999	NaN	NaN	NaN	NaN	NaN	NaN	NaN	NaN	NaN	NaN	NaN
1361	IPI00010274	TPSAB1 Isoform 1 of Tryptase alpha-1 precursor	NaN	NaN	1.395	4.134	-9999	NaN	0.302	2.196	9999	1.12	2.84	NaN	0.789	0.35	4.533	NaN	NaN	1.264	1.344	1.104	0.235	17.176	NaN	-9999	NaN	0.548	NaN	0.352
1362	IPI00028908	NID2 Nidogen-2 precursor	NaN	NaN	0.805	-9999	-9999	2.865	-9999	NaN	2.33	0.97	-9999	-9999	NaN	1.533	1.252	1.146	1.087	1.855	NaN	-9999	0.538	9999	-9999	9999	NaN	9999	-9999	9999
1363	IPI00215728	HDAC9 Isoform 2 of Histone deacetylase 9	NaN	NaN	NaN	NaN	NaN	NaN	NaN	NaN	NaN	NaN	NaN	NaN	NaN	NaN	NaN	NaN	NaN	NaN	NaN	NaN	NaN	9999	NaN	-9999	NaN	NaN	NaN	NaN
1364	IPI00152139	ZNF671 Zinc finger protein 671	NaN	0.268	0.22	0.542	0.043	0.06	0.32	0.092	0.597	1.246	0.438	0.189	1.211	0.138	0.478	0.733	0.537	1.219	-9999	9999	NaN	-9999	0.204	0.102	0.133	0.197	0.212	1.441
1365	IPI00004471	PDLIM3 Isoform 1 of PDZ and LIM domain protein 3	NaN	NaN	9999	NaN	NaN	NaN	-9999	-9999	NaN	NaN	NaN	NaN	NaN	-9999	NaN	-9999	NaN	NaN	NaN	NaN	-9999	NaN	-9999	NaN	NaN	NaN	NaN	-9999
1366	IPI00014177	SEPT2 Septin-2	NaN	NaN	0.997	NaN	-9999	9999	NaN	NaN	2.569	9999	NaN	NaN	NaN	-9999	NaN	NaN	NaN	NaN	-9999	-9999	0.518	NaN	-9999	-9999	-9999	0.48	2.776	-9999
1367	IPI00002491	SORBS1 Isoform 9 of Sorbin and SH3 domain-containing	-9999	NaN	NaN	NaN	9999	NaN	0.272	NaN	1.413	NaN	NaN	-9999	-9999	-9999	NaN	-9999	-9999	9999	-9999	NaN	-9999	-9999	-9999	9999	9999	NaN	NaN	NaN
1368	IPI00242711	PIB5PA Isoform 1 of Phosphatidylinositol 4,5-bisphosph	2.633	0.347	1.222	9999	0.342	1.34	0.515	-9999	1.171	0.99	1.316	0.636	1.867	2.401	0.98	1.203	0.779	1.078	NaN	1.064	1.609	NaN	NaN	NaN	NaN	-9999	NaN	9999
1369	IPI00018873	PBEF1 Isoform 1 of Nicotinamide phosphoribosyltransfe	9999	NaN	9999	9999	9999	9999	2.486	9999	9999	9999	NaN	9999	0.948	0.6	1.371	9999	9999	1.239	9999	9999	3.463	0.859	2.624	2.307	9999	1.5	4.352	9999
1370	IPI00294615	FBLN5 Fibulin-5 precursor	-9999	2.52	9999	9999	0.892	-9999	1.27	1.659	2.451	2.115	-9999	-9999	9999	0.263	2.043	0.69	0.414	9999	9999	0.457	2.74	9999	9999	9999	3.023	-9999	1.257	9999
1371	IPI00011937	PRDX4 Peroxiredoxin-4	9999	NaN	3.316	NaN	-9999	NaN	NaN	9999	9999	9999	NaN	5.091	NaN	NaN	9999	NaN	1.863	2.169	9999	1.405	2.18	NaN	NaN	NaN	NaN	NaN	9999	NaN
1372	IPI00020632	ASS1 ArgininosuccinAte synthetAse	NaN	NaN	NaN	NaN	NaN	NaN	NaN	NaN	NaN	NaN	0.843	NaN	NaN	NaN	NaN	NaN	NaN	NaN	NaN	NaN	NaN	NaN	NaN	NaN	NaN	NaN	NaN	NaN
1373	IPI00000877	HYOU1 150 kDa oxygen-regulated protein precursor	NaN	NaN	-9999	NaN	9999	NaN	9999	9999	-9999	9999	-9999	NaN	NaN	NaN	9999	NaN	NaN	NaN	NaN	NaN	NaN	9999	NaN	NaN	NaN	NaN	NaN	NaN
1374	IPI00022334	OAT Ornithine aminotransferase, mitochondrial precurs	NaN	NaN	NaN	-9999	-9999	NaN	NaN	NaN	NaN	NaN	NaN	NaN	NaN	NaN	NaN	-9999	-9999	NaN	NaN	-9999	NaN	NaN	NaN	NaN	NaN	NaN	NaN	NaN
1375	IPI00171438	TXNDC5;MUTED Thioredoxin domain-containing protein	9999	9999	9999	1.188	NaN	1.755	NaN	NaN	NaN	9999	9999	NaN	NaN	NaN	NaN	NaN	NaN	NaN	9999	NaN	1.276	0.475	NaN	NaN	NaN	NaN	NaN	NaN
1376	IPI00004397	RALB Ras-related protein Ral-B precursor	-9999	NaN	NaN	NaN	9999	NaN	NaN	NaN	NaN	NaN	NaN	NaN	NaN	9999	NaN	NaN	NaN	NaN	NaN	NaN	9999	NaN	NaN	NaN	NaN	-9999	NaN	NaN
1377	IPI00215780	RPS19 40S ribosomal protein S19	NaN	9999	1.342	-9999	NaN	NaN	NaN	NaN	NaN	NaN	NaN	NaN	-9999	NaN	9999	-9999	NaN	NaN	1.592	9999	2.664	NaN	1.266	-9999	NaN	9999	-9999	1.178
1378	IPI00011268	RALY RNA binding protein (Fragment)	NaN	NaN	9999	NaN	NaN	NaN	NaN	NaN	NaN	NaN	NaN	NaN	-9999	NaN	NaN	NaN	NaN	NaN	NaN	3.032	9999	NaN	9999	9999	-9999	NaN	NaN	NaN
1379	IPI00419266	NDUFA6 NADH dehydrogenase (ubiquinone) 1 alpha sub	1.982	9999	NaN	NaN	-9999	NaN	NaN	NaN	NaN	NaN	NaN	NaN	-9999	10.098	NaN	NaN	NaN	NaN	9999	-9999	9999	NaN	-9999	-9999	-9999	9999	NaN	NaN
1380	IPI00216085	COX6B1 Cytochrome c oxidase subunit VIb isoform 1	2.092	1.215	2.042	NaN	4.795	NaN	-9999	-9999	1.555	2.466	NaN	NaN	1.137	2.271	0.84	2.602	6.138	1.085	9999	0.8	0.615	0.284	-9999	NaN	NaN	3.362	9999	0.895
1381	IPI00215983	CA1 Carbonic anhydrase 1	NaN	-9999	9999	0.976	9999	-9999	9999	NaN	-9999	-9999	NaN	NaN	NaN	-9999	-9999	NaN	-9999	NaN	NaN	-9999	-9999	-9999	NaN	9999	-9999	0.645	9999	9999
1382	IPI00456952	OVOS similar to cDNA sequence BC048546	NaN	9999	9999	-9999	NaN	-9999	9999	NaN	NaN	-9999	NaN	NaN	NaN	NaN	0.504	-9999	NaN	9999	0.155	9999	0.7	2.389	0.692	0.401	0.412	9999	2.117	1.992
1383	IPI00334579	MRPL43 Mitochondrial ribosomal protein L43	9999	NaN	1.319	NaN	NaN	NaN	NaN	NaN	NaN	NaN	NaN	NaN	NaN	9999	NaN	NaN	NaN	NaN	1.375	NaN	NaN	-9999	1.296	-9999	-9999	9999	-9999	0.611
1384	IPI00026466	NIPBL Isoform 2 of Nipped-B-like protein	NaN	9999	1.455	9999	9999	9999	9999	NaN	NaN	9999	NaN	NaN	0.688	NaN	9999	NaN	NaN	NaN	-9999	NaN	NaN	9999	9999	9999	9999	1.103	0.997	0.62
1385	IPI00018600	OPA3 Optic atrophy 3 protein	NaN	9999	0.664	-9999	NaN	NaN	9999	NaN	0.816	NaN	NaN	NaN	NaN	NaN	9999	NaN	0.318	NaN	-9999	9999	9999	9999	1.404	-9999	1.878	1.875	1.371	1.721
1386	IPI00028003	COX7B Cytochrome c oxidase polypeptide VIIb, mitocho	NaN	NaN	NaN	9999	NaN	NaN	9999	NaN	NaN	NaN	NaN	NaN	NaN	NaN	NaN	NaN	NaN	NaN	NaN	NaN	NaN	9999	NaN	NaN	NaN	NaN	NaN	NaN
1387	IPI00024462	DHODH Dihydroorotate dehydrogenase, mitochondrial p	NaN	9999	NaN	NaN	NaN	NaN	9999	NaN	NaN	NaN	NaN	9999	NaN	NaN	NaN	NaN	NaN	NaN	NaN	NaN	NaN	9999	9999	NaN	9999	NaN	9999	9999
1388	IPI00020942	GUCY2F Retinal guanylyl cyclase 2 precursor	2.267	2.828	-9999	2.485	9999	1.411	1.885	2.115	0.975	3.225	NaN	1.4	2.251	4.92	0.598	1.559	1.32	1.468	0.806	9999	0.974	2.782	1.458	0.78	1.54	1.822	1.315	1.615
1389	IPI00642370	FKSG24 hypothetical protein LOC84769	1.454	9999	1.51	NaN	NaN	9999	NaN	9999	NaN	9999	-9999	NaN	NaN	NaN	NaN	NaN	NaN	9999	NaN	9999	NaN	9999	NaN	NaN	NaN	NaN	NaN	1.325
1390	IPI00398435	PLXNB2 similar to Plexin-B2 precursor	-9999	NaN	9999	9999	NaN	9999	NaN	9999	NaN	NaN	NaN	9999	NaN	NaN	NaN	NaN	NaN	NaN	9999	NaN	NaN	9999	9999	NaN	9999	NaN	9999	NaN
1391	IPI00016207	TIMM17A Mitochondrial import inner membrane transl	9999	9999	NaN	NaN	9999	9999	9999	NaN	NaN	NaN	NaN	NaN	NaN	NaN	NaN	9999	NaN	NaN	NaN	NaN	NaN	9999	9999	NaN	0.719	NaN	NaN	NaN
1392	IPI00010188	MRS2L Isoform 1 of Magnesium transporter MRS2L, mito	-9999	-9999	-9999	-9999	9999	NaN	0.728	NaN	-9999	0.523	NaN	-9999	1.299	9999	0.397	2.775	0.436	1.179	9999	-9999	9999	2.229	3.675	NaN	9999	0.658	-9999	-9999
1393	IPI00219126	RGS14 Isoform 3 of Regulator of G-protein signaling 14	2.413	9999	0.768	9999	9999	9999	9999	2.387	0.805	2.404	NaN	1.608	2.27	4.47	0.806	1.45	2.917	1.21	0.778	4.911	-9999	3.04	1.551	0.64	1.504	9999	1.206	9999
1394	IPI00300971	ALG6 Asparagine-linked glycosylation 6 homolog	NaN	NaN	NaN	NaN	NaN	NaN	NaN	NaN	NaN	NaN	NaN	NaN	NaN	NaN	NaN	NaN	NaN	9999	NaN	NaN	NaN	NaN	NaN	NaN	NaN	NaN	NaN	NaN
1395	IPI00742782	- 19 kDa protein	NaN	NaN	NaN	9999	9999	NaN	NaN	9999	0.87	-9999	NaN	NaN	NaN	-9999	0.407	NaN	0.548	NaN	NaN	9999	9999	9999	NaN	NaN	9999	NaN	9999	9999
1396	IPI00479962	MYO5B Myosin-Vb	NaN	NaN	NaN	NaN	NaN	NaN	NaN	NaN	NaN	NaN	NaN	NaN	NaN	NaN	NaN	NaN	NaN	NaN	NaN	NaN	NaN	NaN	NaN	NaN	NaN	NaN	NaN	NaN
1397	IPI00024627	C2orf33 GL004	NaN	NaN	-9999	NaN	NaN	NaN	NaN	NaN	NaN	NaN	NaN	NaN	NaN	NaN	NaN	NaN	NaN	NaN	1.067	NaN	NaN	9999	9999	-9999	9999	9999	9999	NaN
1398	IPI00060545	PARL Isoform 1 of Presenilins-associated rhomboid-like	NaN	-9999	NaN	-9999	-9999	-9999	-9999	-9999	NaN	2.538	0.296	0.188	1.048	0.379	0.42	9999	0.584	1.411	NaN	2.124	0.544	NaN	-9999	NaN	-9999	-9999	-9999	-9999
1399	IPI00032034	B3GALT5 Beta-1,3-galactosyltransferase 5	NaN	NaN	-9999	NaN	9999	-9999	9999	9999	-9999	2.443	NaN	0.524	9999	1.204	5.008	-9999	-9999	NaN	-9999	-9999	NaN	-9999	0.326	-9999	0.391	NaN	NaN	0.449
1400	IPI00219199	PYY Isoform 2 of Peptide YY precursor	9999	NaN	-9999	9999	9999	-9999	NaN	NaN	-9999	-9999	NaN	-9999	NaN	NaN	0.297	NaN	9999	NaN	-9999	9999	NaN	-9999	0.105	-9999	-9999	NaN	-9999	-9999
1401	IPI00005963	RAG1AP1 Stromal cell protein isoform	NaN	NaN	NaN	NaN	NaN	9999	NaN	NaN	NaN	NaN	NaN	NaN	NaN	NaN	9999	NaN	9999	0.91	0.507	NaN	NaN	0.869	-9999	0.892	1.21	NaN	NaN	-9999
1402	IPI00456149	GALNT12 Isoform 1 of Polypeptide N-acetylgalactosamin	6.807	NaN	9999	9999	NaN	NaN	NaN	NaN	9999	NaN	NaN	NaN	-9999	9999	NaN	NaN	NaN	NaN	-9999	NaN	0.976	9999	-9999	NaN	2.775	NaN	-9999	3.357
1403	IPI00017842	TP53I11 Hypothetical protein (Fragment)	NaN	-9999	1.494	NaN	NaN	NaN	NaN	NaN	NaN	NaN	NaN	NaN	NaN	9999	-9999	NaN	NaN	NaN	-9999	NaN	NaN	NaN	-9999	-9999	NaN	-9999	0.475	-9999
1404	IPI00027993	RAB25 Ras-related protein Rab-25	NaN	-9999	NaN	-9999	-9999	NaN	-9999	NaN	NaN	NaN	NaN	NaN	NaN	NaN	NaN	NaN	-9999	NaN	NaN	NaN	NaN	NaN	9999	NaN	NaN	9999	NaN	NaN
1405	IPI00060569	ABHD12 Isoform 2 of Abhydrolase domain-containing pr	NaN	NaN	1.093	-9999	9999	1.646	9999	9999	-9999	-9999	NaN	NaN	NaN	NaN	9999	0.92	9999	1.229	1.155	NaN	NaN	1.257	1.72	1.191	2.86	1.013	9999	0.942
1406	IPI00645010	NONO 30 kDa protein	NaN	NaN	NaN	9999	9999	NaN	NaN	9999	NaN	NaN	0.997	NaN	9999	NaN	9999	9999	NaN	NaN	1.44	NaN	NaN	1.795	9999	1.955	NaN	1.442	1.328	1.513
1407	IPI00007060	PDF Peptide deformylase, mitochondrial precursor	NaN	NaN	NaN	NaN	NaN	NaN	NaN	NaN	NaN	NaN	NaN	NaN	NaN	NaN	NaN	NaN	NaN	NaN	NaN	NaN	NaN	NaN	NaN	NaN	NaN	NaN	NaN	NaN
1408	IPI00472882	HLA-A HLA class I histocompatibility antigen, A-68 alpha	9999	NaN	2.076	NaN	9999	-9999	9999	1.431	NaN	9999	NaN	NaN	9999	NaN	NaN	NaN	NaN	-9999	NaN	NaN	9999	9999	3.127	NaN	1.278	0.689	-9999	1.261
1409	IPI00015018	PPA1 Inorganic pyrophosphatase	NaN	-9999	0.774	-9999	1.171	NaN	NaN	NaN	9999	-9999	3.102	NaN	NaN	NaN	9999	1.017	NaN	9999	9999	NaN	9999	1.144	9999	1.362	9999	-9999	0.883	NaN
1410	IPI00003389	SLC25A15 Mitochondrial ornithine transporter 1	NaN	2.07	9999	9999	1.167	2.749	9999	1.016	NaN	NaN	NaN	0.772	0.699	2.608	NaN	NaN	0.667	0.679	9999	0.155	NaN	NaN	9999	0.377	-9999	9999	1.373	NaN
1411	IPI00465310	SLC30A5 Solute carrier family 30 member 5	NaN	NaN	NaN	9999	NaN	NaN	9999	9999	NaN	NaN	NaN	NaN	NaN	NaN	NaN	NaN	NaN	NaN	NaN	NaN	NaN	9999	NaN	NaN	NaN	NaN	NaN	NaN
1412	IPI00031983	B3GNT3 UDP-GlcNAc:betaGal beta-1,3-N-acetylglucosam	0.828	1.396	9999	NaN	2.882	2.024	9999	9999	0.599	-9999	9999	9999	9999	NaN	-9999	9999	1.461	9999	0.9	9999	NaN	1.627	1.547	1.825	-9999	9999	9999	0.835
1413	IPI00015689	SLC39A4 Isoform 1 of Zinc transporter ZIP4 precursor	NaN	9999	NaN	NaN	NaN	NaN	NaN	NaN	NaN	NaN	NaN	NaN	NaN	NaN	NaN	NaN	NaN	NaN	NaN	NaN	NaN	NaN	9999	NaN	9999	NaN	NaN	NaN
1414	IPI00035167	LOC137107 similar to ribosomal protein L10a	NaN	9999	9999	-9999	9999	NaN	9999	NaN	NaN	-9999	-9999	NaN	NaN	NaN	0.504	-9999	NaN	9999	0.155	9999	0.699	2.384	0.692	0.429	0.413	9999	2.115	2.318
1415	IPI00291901	IRF3 Interferon regulatory factor 3	NaN	NaN	NaN	NaN	NaN	NaN	NaN	NaN	NaN	NaN	NaN	NaN	NaN	NaN	NaN	NaN	NaN	NaN	NaN	NaN	NaN	NaN	NaN	NaN	NaN	9999	NaN	NaN
1416	IPI00005668	AKR1C2 Aldo-keto reductase family 1 member C2	NaN	NaN	NaN	9999	NaN	NaN	NaN	NaN	NaN	NaN	NaN	NaN	NaN	NaN	NaN	NaN	NaN	NaN	-9999	NaN	NaN	9999	9999	9999	-9999	0.953	0.378	1.131
1417	IPI00027310	MEGF8 Isoform 1 of Multiple epidermal growth factor-li	NaN	-9999	0.852	0.108	0.133	0.175	21.801	3.79	0.976	0.882	NaN	9999	0.655	2.988	7.357	1.771	9999	1.187	0.681	9999	3.459	9.367	9999	0.797	5.636	0.933	5.046	9999
1418	IPI00307572	TMEM165 Transmembrane protein 165	NaN	9999	9999	NaN	9999	9999	9999	9999	9999	1.172	NaN	NaN	NaN	NaN	9999	1.698	9999	1.221	1.385	9999	-9999	1.751	1.011	1.248	-9999	9999	-9999	1.639
1419	IPI00186782	ST6GALNAC6 ST6 (Alpha-N-acetyl-neuraminyl-2,3-beta-g	NaN	NaN	NaN	NaN	NaN	NaN	NaN	NaN	NaN	NaN	NaN	NaN	NaN	NaN	NaN	NaN	NaN	NaN	NaN	NaN	NaN	NaN	NaN	NaN	NaN	NaN	NaN	NaN
1420	IPI00290770	CCT3 chaperonin containing TCP1, subunit 3 isoform b	9999	NaN	1.053	NaN	9999	1.766	NaN	NaN	9999	NaN	-9999	9999	0.561	NaN	0.771	-9999	9999	-9999	9999	9999	9999	-9999	1.091	-9999	-9999	1.787	0.302	-9999
1421	IPI00218414	CA2 Carbonic anhydrase 2	-9999	1.368	9999	-9999	-9999	0.722	9999	NaN	0.26	0.564	NaN	-9999	-9999	9999	2.41	0.444	9999	0.779	-9999	-9999	-9999	-9999	NaN	-9999	-9999	-9999	-9999	NaN
1422	IPI00640192	C1orf87 27 kDa protein	NaN	0.741	NaN	-9999	-9999	-9999	NaN	-9999	-9999	NaN	NaN	NaN	NaN	NaN	NaN	NaN	NaN	9999	-9999	-9999	-9999	NaN	NaN	NaN	NaN	NaN	-9999	NaN
1423	IPI00028120	EPB42 Isoform Long of Erythrocyte membrane protein ba	NaN	-9999	2.332	NaN	NaN	0.948	NaN	NaN	NaN	-9999	9999	-9999	-9999	2.9	9999	-9999	-9999	0.541	-9999	-9999	NaN	NaN	NaN	9999	0.605	NaN	-9999	NaN
1424	IPI00007123	RPS6KA6 Ribosomal protein S6 kinase alpha-6	NaN	NaN	NaN	NaN	NaN	NaN	NaN	NaN	NaN	NaN	NaN	NaN	NaN	NaN	NaN	NaN	NaN	NaN	9999	NaN	NaN	NaN	NaN	9999	NaN	NaN	NaN	NaN
1425	IPI00464990	GP1BB Glycoprotein Ib beta	NaN	9999	NaN	NaN	9999	NaN	9999	NaN	NaN	9999	NaN	9999	9999	NaN	NaN	9999	NaN	NaN	NaN	9999	NaN	NaN	NaN	9999	NaN	NaN	9999	NaN
1426	IPI00006988	RETN Resistin precursor	9999	9999	0.375	NaN	9999	NaN	9999	NaN	NaN	NaN	NaN	NaN	NaN	NaN	NaN	NaN	NaN	9999	NaN	9999	NaN	NaN	NaN	9999	9999	-9999	-9999	-9999
1427	IPI00004524	GCA Grancalcin	NaN	NaN	9999	NaN	9999	NaN	NaN	9999	0.808	-9999	NaN	-9999	0.838	-9999	0.8	9999	0.873	0.637	NaN	NaN	NaN	9999	NaN	9999	9999	1.692	1.928	-9999
1428	IPI00219518	ARL1 ADP-ribosylation factor-like protein 1	NaN	NaN	9999	9999	NaN	NaN	0.564	0.878	NaN	NaN	-9999	NaN	-9999	9999	1.311	1.653	1.986	-9999	NaN	9999	NaN	NaN	NaN	NaN	NaN	NaN	NaN	-9999
1429	IPI00031357	PPOX Protoporphyrinogen oxidase	9999	NaN	-9999	NaN	NaN	NaN	NaN	NaN	NaN	NaN	NaN	NaN	NaN	NaN	9999	-9999	1.587	NaN	9999	NaN	NaN	9999	9999	9999	0.908	NaN	NaN	NaN
1430	IPI00216699	URP2 Isoform 2 of Unc-112-related protein 2	NaN	NaN	NaN	NaN	NaN	NaN	NaN	NaN	NaN	NaN	NaN	NaN	9999	NaN	NaN	NaN	NaN	NaN	NaN	NaN	NaN	NaN	NaN	9999	NaN	NaN	NaN	NaN
1431	IPI00293183	C19orf59 Mast cell-expressed membrane protein 1	NaN	9999	NaN	NaN	9999	NaN	NaN	NaN	NaN	NaN	NaN	9999	NaN	NaN	NaN	NaN	NaN	NaN	NaN	NaN	NaN	NaN	NaN	9999	9999	NaN	NaN	NaN
1432	IPI00019382	LTB4R;C14orf21 Leukotriene B4 receptor 1	NaN	1.595	NaN	NaN	9999	NaN	NaN	NaN	NaN	NaN	NaN	NaN	NaN	NaN	NaN	NaN	NaN	NaN	NaN	NaN	NaN	NaN	NaN	NaN	NaN	NaN	NaN	NaN
1433	IPI00012487	FPRL1 FMLP-related receptor I	NaN	NaN	NaN	NaN	9999	1.439	9999	NaN	NaN	9999	NaN	NaN	NaN	NaN	NaN	NaN	NaN	NaN	NaN	NaN	NaN	9999	NaN	NaN	NaN	NaN	NaN	NaN
1434	IPI00297444	CD177 Isoform 1 of CD177 antigen precursor	NaN	9999	NaN	NaN	NaN	9999	NaN	9999	NaN	0.798	0.701	9999	9999	9999	0.965	NaN	9999	1.332	1.368	9999	NaN	9999	NaN	3.542	2.47	-9999	NaN	-9999
1435	IPI00102501	AGTRAP Isoform 1 of Type-1 angiotensin II receptor-asso	-9999	0.355	-9999	-9999	-9999	-9999	0.531	-9999	0.724	-9999	2.68	0.223	-9999	-9999	0.96	0.748	0.387	0.705	NaN	-9999	0.922	NaN	NaN	NaN	NaN	NaN	-9999	-9999
1436	IPI00328644	FPR1 fMet-Leu-Phe receptor	0.545	NaN	9999	NaN	-9999	-9999	9999	9999	1.071	2.039	NaN	2.583	-9999	1.331	NaN	-9999	-9999	1.715	9999	9999	0.655	9999	3.004	2.499	1.865	NaN	9999	1.801
1437	IPI00219663	TCIRG1 Isoform Short of Vacuolar proton translocating	9999	9999	NaN	NaN	NaN	9999	9999	9999	9999	9999	NaN	9999	NaN	NaN	9999	9999	9999	NaN	NaN	NaN	NaN	NaN	9999	NaN	9999	NaN	9999	NaN
1438	IPI00010308	C5AR1 C5a anaphylatoxin chemotactic receptor	NaN	9999	NaN	NaN	9999	NaN	NaN	NaN	-9999	9999	NaN	NaN	NaN	NaN	NaN	NaN	NaN	NaN	NaN	9999	NaN	9999	NaN	9999	9999	NaN	9999	NaN
1439	IPI00021842	APOE Apolipoprotein E precursor	NaN	NaN	NaN	NaN	NaN	NaN	NaN	-9999	NaN	-9999	NaN	NaN	NaN	NaN	NaN	NaN	9999	-9999	NaN	NaN	NaN	NaN	NaN	NaN	NaN	NaN	NaN	NaN
1440	IPI00012315	NME3 Nucleoside diphosphate kinase 3	NaN	NaN	-9999	NaN	NaN	NaN	NaN	NaN	NaN	NaN	NaN	NaN	NaN	NaN	NaN	NaN	NaN	NaN	-9999	NaN	NaN	NaN	0.664	-9999	0.745	-9999	0.975	9999
1441	IPI00554552	CHST5 carbohydrate (N-acetylglucosamine 6-O) sulfotra	NaN	NaN	NaN	NaN	NaN	NaN	NaN	NaN	NaN	NaN	1.073	NaN	NaN	NaN	NaN	NaN	NaN	NaN	NaN	NaN	NaN	NaN	NaN	NaN	NaN	NaN	NaN	NaN
1442	IPI00025725	NDUFB1 NADH dehydrogenase (ubiquinone) 1 beta subc	NaN	NaN	-9999	9999	NaN	-9999	0.841	NaN	NaN	-9999	-9999	-9999	NaN	NaN	0.734	-9999	9999	1.159	1.711	9999	NaN	-9999	NaN	-9999	-9999	-9999	-9999	1.726
1443	IPI00418813	#NAME?	NaN	NaN	NaN	NaN	0.789	NaN	-9999	NaN	NaN	1.002	NaN	-9999	NaN	-9999	NaN	NaN	NaN	9999	NaN	NaN	NaN	9999	NaN	NaN	NaN	-9999	9999	1.196
1444	IPI00009111	TPBG Trophoblast glycoprotein precursor	9999	NaN	-9999	NaN	NaN	NaN	NaN	NaN	NaN	-9999	NaN	NaN	NaN	NaN	9999	-9999	-9999	1.282	9999	NaN	NaN	NaN	NaN	NaN	4.223	NaN	NaN	NaN
1445	IPI00642644	DHODH 17 kDa protein	NaN	9999	-9999	-9999	NaN	NaN	NaN	9999	-9999	9999	9999	1.666	9999	9999	0.722	1.173	9999	1.286	0.522	9999	9999	2.312	1.444	1.597	1.795	0.936	1.279	1.101
1446	IPI00007165	DOLK Transmembrane protein 15	0.077	-9999	0.372	NaN	NaN	NaN	9999	9999	0.015	-9999	NaN	-9999	-9999	0.081	0.17	0.193	0.038	1.458	9999	-9999	0.165	1.567	0.041	0.077	9999	0.141	0.727	-9999
1447	IPI00219584	LOC63928 Calcineurin B homologous protein 2	NaN	NaN	-9999	NaN	NaN	NaN	NaN	NaN	NaN	NaN	NaN	NaN	NaN	NaN	NaN	NaN	NaN	NaN	NaN	NaN	NaN	NaN	NaN	NaN	9999	NaN	NaN	NaN
1448	IPI00165949	ARTS-1 type 1 tumor necrosis factor receptor shedding a	NaN	NaN	1.308	-9999	1.098	9999	-9999	9999	-9999	9999	9999	NaN	-9999	NaN	NaN	9999	NaN	-9999	9999	1.213	9999	1.331	NaN	9999	NaN	0.487	0.113	NaN
1449	IPI00063242	PGAM5 Phosphoglycerate mutase family member 5	-9999	NaN	NaN	NaN	NaN	NaN	NaN	NaN	NaN	NaN	NaN	NaN	NaN	NaN	NaN	NaN	NaN	NaN	NaN	NaN	NaN	NaN	NaN	NaN	NaN	NaN	NaN	NaN
1450	IPI00304417	IDH3B Isocitrate dehydrogenase [NAD] subunit beta, mit	9999	9999	0.926	0.684	0.702	-9999	0.528	9999	0.451	9999	NaN	0.576	-9999	-9999	0.81	NaN	1.628	9999	-9999	2.673	1.593	NaN	NaN	-9999	9999	1.888	-9999	NaN
1451	IPI00171152	ABHD11 Isoform 4 of Abhydrolase domain-containing pr	NaN	9999	NaN	9999	9999	9999	9999	NaN	NaN	1.022	NaN	NaN	NaN	NaN	1.249	2.843	9999	1.358	NaN	2.509	NaN	NaN	NaN	NaN	NaN	9999	9999	NaN
1452	IPI00174190	NDUFS3;PTPMT1 Isoform 1 of Protein-tyrosine phosphat	NaN	NaN	2.248	NaN	NaN	NaN	NaN	NaN	NaN	NaN	NaN	NaN	-9999	2.466	-9999	9999	NaN	NaN	NaN	NaN	9999	NaN	NaN	NaN	NaN	2.285	9999	-9999
1453	IPI00012728	ACSL1 Isoform 1 of Long-chain-fatty-acid--CoA ligase 1	2.122	-9999	9999	NaN	1.384	NaN	0.604	0.571	0.778	6.327	NaN	1.915	1.211	1.025	1.234	0.916	1.756	1.225	1.175	3.902	1.887	1.006	0.942	2.094	1.214	2.111	2.307	1.685
1454	IPI00329625	TBRG4 Isoform 1 of Protein TBRG4	NaN	NaN	NaN	NaN	NaN	NaN	NaN	NaN	NaN	NaN	NaN	NaN	NaN	NaN	NaN	NaN	NaN	NaN	NaN	NaN	NaN	NaN	NaN	NaN	NaN	NaN	NaN	NaN
1455	IPI00069817	BAZ1B Isoform 1 of Bromodomain adjacent to zinc finger	NaN	NaN	NaN	NaN	NaN	NaN	NaN	NaN	NaN	NaN	NaN	NaN	NaN	NaN	NaN	NaN	NaN	NaN	NaN	NaN	NaN	NaN	NaN	NaN	NaN	9999	9999	NaN
1456	IPI00015525	MMRN2 Multimerin-2 precursor	NaN	NaN	-9999	1.179	0.733	1.185	0.683	9999	NaN	NaN	1.536	NaN	9999	NaN	NaN	0.983	NaN	NaN	0.725	NaN	NaN	9999	1.253	-9999	0.59	9999	1.519	2.143
1457	IPI00302927	CCT4 T-complex protein 1 subunit delta	0.751	2.93	0.843	NaN	9999	9999	NaN	0.973	NaN	0.117	NaN	0.164	9999	9999	9999	0.141	0.562	-9999	-9999	0.317	NaN	0.555	1.178	-9999	0.826	1.756	0.789	0.698
1458	IPI00087498	ESCO2 N-acetyltransferase ESCO2	NaN	-9999	0.973	NaN	NaN	NaN	NaN	NaN	9999	NaN	NaN	NaN	0.341	NaN	NaN	NaN	NaN	NaN	9999	-9999	0.65	NaN	NaN	9999	NaN	-9999	0.34	NaN
1459	IPI00022621	MFAP2 Microfibrillar-associated protein 2 precursor	1.615	NaN	3.292	-9999	NaN	NaN	NaN	0.693	9999	0.697	NaN	9999	0.706	9999	9999	9999	0.57	9999	9999	9999	9999	-9999	1.725	NaN	-9999	-9999	5.958	1.808
1460	IPI00219757	GSTP1 Glutathione S-transferase P	0.442	1.759	6.052	-9999	1.878	2.31	1.929	NaN	2.423	9999	NaN	9999	-9999	NaN	1.467	1.303	1.02	9999	2.781	1.457	2.986	0.994	1.797	1.379	0.777	3.193	3.256	1.529
1461	IPI00397828	- 20 kDa protein	2.61	9999	2.805	NaN	9999	9999	0.745	NaN	9999	9999	NaN	NaN	-9999	NaN	9999	9999	NaN	9999	9999	1.078	2.512	9999	9999	9999	9999	9999	4.011	9999
1462	IPI00747078	GANAB GANAB protein (Fragment)	NaN	NaN	1.339	NaN	NaN	NaN	NaN	NaN	NaN	NaN	NaN	NaN	NaN	NaN	NaN	NaN	NaN	NaN	NaN	NaN	NaN	NaN	NaN	NaN	NaN	NaN	-9999	NaN
1463	IPI00008298	DEFA5 Defensin 5 precursor	NaN	NaN	NaN	NaN	NaN	NaN	NaN	9999	NaN	NaN	-9999	NaN	NaN	NaN	NaN	NaN	NaN	NaN	9999	NaN	9999	9999	NaN	NaN	9999	NaN	2.548	9999
1464	IPI00011252	C8A Complement component C8 alpha chain precursor	NaN	NaN	NaN	NaN	NaN	NaN	NaN	NaN	NaN	NaN	NaN	NaN	NaN	NaN	NaN	NaN	NaN	NaN	NaN	NaN	NaN	NaN	NaN	NaN	NaN	NaN	NaN	NaN
1465	IPI00296099	THBS1 Thrombospondin-1 precursor	NaN	NaN	NaN	NaN	NaN	9999	9999	NaN	NaN	NaN	NaN	NaN	NaN	9999	NaN	9999	NaN	NaN	0.572	9999	NaN	1.951	NaN	0.969	-9999	NaN	9999	NaN
1466	IPI00009802	VCAN Isoform V0 of Versican core protein precursor	NaN	-9999	9999	NaN	NaN	NaN	NaN	NaN	NaN	NaN	NaN	NaN	-9999	NaN	NaN	NaN	NaN	NaN	NaN	NaN	NaN	9999	NaN	9999	9999	9999	9999	NaN
1467	IPI00009225	STX8 Syntaxin-8	1.178	-9999	NaN	-9999	NaN	NaN	NaN	NaN	NaN	NaN	NaN	-9999	1.025	-9999	-9999	-9999	NaN	NaN	NaN	-9999	-9999	-9999	-9999	NaN	9999	NaN	NaN	NaN
1468	IPI00013698	ASAH1 Acid ceramidase precursor	NaN	NaN	NaN	NaN	NaN	NaN	NaN	NaN	NaN	NaN	NaN	NaN	NaN	NaN	NaN	NaN	NaN	NaN	NaN	NaN	NaN	NaN	NaN	NaN	NaN	-9999	9999	NaN
1469	IPI00828118	HLA-DPB1 HLA-DPB1 (Fragment)	NaN	NaN	NaN	NaN	NaN	NaN	NaN	NaN	NaN	NaN	NaN	NaN	NaN	NaN	-9999	NaN	NaN	NaN	NaN	NaN	NaN	9999	NaN	NaN	NaN	1.286	1.026	NaN
1470	IPI00220249	LTBP1 Latent-transforming growth factor beta-binding pr	NaN	9999	3.006	NaN	NaN	NaN	9999	NaN	NaN	NaN	NaN	NaN	NaN	NaN	NaN	NaN	NaN	NaN	0.457	NaN	NaN	9999	NaN	NaN	9999	-9999	4.179	1.922
1471	IPI00012832	MFAP5 Microfibrillar-associated protein 5 precursor	NaN	0.66	-9999	-9999	-9999	-9999	-9999	1.763	-9999	NaN	-9999	-9999	-9999	NaN	9999	NaN	NaN	NaN	NaN	9999	9999	NaN	NaN	NaN	NaN	NaN	1.966	-9999
1472	IPI00021258	ARFIP1 Isoform B of Arfaptin-1	NaN	NaN	9999	-9999	9999	NaN	-9999	9999	-9999	NaN	NaN	9999	NaN	NaN	NaN	9999	NaN	NaN	NaN	NaN	NaN	NaN	NaN	9999	NaN	NaN	9999	NaN
1473	IPI00005187	LOC650557;HLA-DRB4;HLA-DRB1;HLA-DRB5;HLA-DQB2;hC	NaN	NaN	NaN	NaN	NaN	NaN	NaN	NaN	NaN	NaN	NaN	NaN	NaN	NaN	NaN	NaN	NaN	NaN	NaN	NaN	NaN	NaN	NaN	NaN	NaN	NaN	9999	NaN
1474	IPI00760863	KRT81 Keratin type II cuticular Hb1	9999	0.176	-9999	9999	NaN	9999	NaN	1.816	0.65	0.836	NaN	9999	NaN	9999	NaN	0.035	NaN	0.796	0.815	-9999	0.876	9999	9999	-9999	9999	-9999	2.473	NaN
1475	IPI00026221	CCL1 Small inducible cytokine A1 precursor	-9999	1.73	1.317	1.42	0.981	0.554	0.58	0.649	0.854	0.318	-9999	0.615	1.617	1.084	0.605	0.916	0.65	1.039	0.73	1.683	9999	0.654	0.495	1.018	0.889	1.299	1.72	1.201
1476	IPI00032513	KRT31 Keratin, type I cuticular Ha1	NaN	NaN	-9999	0.773	9999	0.568	9999	-9999	NaN	NaN	1.062	-9999	-9999	-9999	NaN	NaN	9999	NaN	9999	NaN	NaN	NaN	9999	NaN	NaN	0.682	NaN	5.912
1477	IPI00297795	KRT83 Keratin type II cuticular Hb3	NaN	NaN	NaN	NaN	NaN	NaN	NaN	0.94	NaN	NaN	NaN	NaN	-9999	9999	9999	NaN	9999	NaN	NaN	NaN	NaN	NaN	NaN	NaN	NaN	NaN	NaN	NaN
1478	IPI00031423	KRT33B Keratin, type I cuticular Ha3-II	-9999	1.841	-9999	2.231	0.355	0.183	1.447	-9999	-9999	2.004	0.477	-9999	NaN	-9999	1.237	0.779	1.99	1.255	-9999	NaN	0.522	9999	NaN	NaN	0.463	0.859	-9999	1.513
1479	IPI00292715	KRT34 keratin 34	NaN	NaN	NaN	NaN	NaN	NaN	NaN	NaN	NaN	NaN	NaN	NaN	NaN	NaN	NaN	NaN	NaN	NaN	NaN	NaN	NaN	NaN	NaN	NaN	NaN	NaN	NaN	9999
1480	IPI00166901	LOC389199 Hypothetical gene supported by BC031673	0.6	1.428	NaN	9999	-9999	-9999	9999	1.229	0.751	0.769	NaN	0.889	NaN	9999	0.764	1.493	1.282	1.353	9999	-9999	0.749	-9999	0.435	-9999	NaN	NaN	-9999	9999
1481	IPI00011551	TRIM4 Isoform Beta of Tripartite motif-containing protei	1.779	NaN	9999	2.936	-9999	-9999	9999	9999	NaN	NaN	NaN	9999	NaN	9999	9999	NaN	1.785	9999	0.992	-9999	1.564	9999	1.725	1.748	1.144	0.936	9999	1.213
1482	IPI00003004	SLC25A22 Mitochondrial glutamate carrier 1	0.141	NaN	NaN	NaN	-9999	NaN	NaN	9999	-9999	-9999	9999	-9999	9999	0.688	-9999	9999	1.233	9999	NaN	9999	-9999	NaN	-9999	-9999	NaN	-9999	1.244	9999
