# Supplementary material for: Prioritization of Cancer Marker Candidates Based on the Immunohistochemistry Staining Images Deposited in the Human Protein Atlas
Source: PLoS One. 2013 Nov 26;8(11):e81079. doi: 10.1371/journal.pone.0081079 (PMC3841220; doi:10.1371/journal.pone.0081079)
Supplement: Table S2 — Clinical information of the 28 patients in colorectal cancer cohort (XLS) [file pone.0081079.s002.xls]

## Sheet: Table.S2
Supplementary Table S2. Clinical information of the 28 patients in colorectal cancer cohort
Subject No.	Age	Gender	TNM	Duke's stage	Pathological diagnosis	Localization
1	48	F	T1N0M0	A	M-D	R
2	70	M	T1N0M0	A	W-D	R
3	73	M	T1N0M0	A	M-D	R
4	88	F	T1N0M0	A	M-D	R
5	70	M	T2N0M0	B1	M-D	AC
6	64	F	T2N0M0	B1	M-D	R
7	40	M	T3N0M0	B2	M-D	R
8	73	M	T3N0M0	B2	P-D	R
9	78	F	T3N0M0	B2	M-D	R
10	70	M	T3N0M0	B2	M-D	TC
11	51	F	T4N0M0	B3	M-D	R
12	52	M	T3N1M0	C2	W-D	R
13	55	M	T3N2M0	C2	M-D	R
14	70	F	T3N2M0	C	M-D	AC
15	69	F	T3N1M0	C	M-D	R
16	78	M	T3N2M0	C	M-D	SC
17	67	M	T3N1M0	C	M-D	TC
18	73	M	T3N1M0	C	M-D	SC
19	65	M	T3N1M0	C	M-D	R
20	66	F	T3N1M0	C	M-D	AC
21	43	M	T3N1M0	C	M-D	AC
22	77	F	T3N1M0	C	M-D	SC
23	49	F	T4N2M1	D	P-D	R
24	65	F	T3N2M1	D	P-D	AC
25	70	M	T3N2M1	D	M-D	R
26	30	M	T4N2M1	D	P-D	R
27	52	M	T4N2M1	D	P-D	Splenic-flexure
28	36	F	T3N2M1	D	M-D	SC
F: Female; M: Male
W-D: well differentiation adenocarcinoma; M-D: moderate differentiation adenocarcinom; P-D: poorly differentiation adenocarcinoma
AC: ascendens colon; R: rectum; SC: sigmoides colon; TC: transversum colon
